# Supplementary material for: 4-(4-Pyridylamino)pyridinium perchlorate
Source: Acta Crystallogr Sect E Struct Rep Online. 2009 Jan 31;65(Pt 2):o423. doi: 10.1107/S1600536809003353 (PMC2968340; doi:10.1107/S1600536809003353)
Supplement: Supplementary file 2 [file e-65-0o423-Isup2.hkl]

# 
# h,k,l, Fc-squared, Fo-squared, sigma(Fo-squared) and status flag 
# 
data_I
_shelx_title ' p21c in P2(1)/c' 
_shelx_refln_list_code          4 
_shelx_F_calc_maximum      162.57 
_exptl_crystal_F_000       560.00 
_reflns_d_resolution_high  0.7504 
 
loop_ 
 _symmetry_equiv_pos_as_xyz 
 'x, y, z' 
 '-x, y+1/2, -z+1/2' 
 '-x, -y, -z' 
 'x, -y-1/2, z-1/2' 
 
_cell_length_a     7.6254 
_cell_length_b    15.9910 
_cell_length_c     9.8358 
_cell_angle_alpha  90.000 
_cell_angle_beta  101.913 
_cell_angle_gamma  90.000 
 
_shelx_F_squared_multiplier     1.000 
 
loop_ 
 _refln_index_h 
 _refln_index_k 
 _refln_index_l 
 _refln_F_squared_calc 
 _refln_F_squared_meas 
 _refln_F_squared_sigma 
 _refln_observed_status 
   1   0   0        2.49       19.05      1.18 o 
   2   0   0    15745.96    16257.55    185.66 o 
   3   0   0      375.48      318.65      3.24 o 
   4   0   0      356.00      307.34     10.08 o 
   5   0   0     1822.08     1768.48     22.24 o 
   6   0   0       70.72       74.70      4.24 o 
   7   0   0     1686.03     1648.71     17.03 o 
   8   0   0       82.57       86.29      5.10 o 
   9   0   0        0.42        2.30      5.47 o 
   1   1   0      304.52      299.58      5.09 o 
   2   1   0     2498.94     2481.42     17.64 o 
   3   1   0      125.51      114.37      3.22 o 
   4   1   0     1214.93     1321.44     17.12 o 
   5   1   0       48.92       46.83      2.51 o 
   6   1   0      236.49      225.97      4.85 o 
   7   1   0       81.68       85.28      3.59 o 
   8   1   0      287.44      294.48      6.82 o 
   9   1   0       80.01       85.56      5.85 o 
   0   2   0       15.36       11.11      0.73 o 
   1   2   0       89.65       91.62      2.47 o 
   2   2   0     1428.76     1366.90     16.05 o 
   3   2   0      377.82      324.90      3.92 o 
   4   2   0      630.35      600.56      4.62 o 
   5   2   0      373.36      328.37      7.34 o 
   6   2   0      109.86      122.09      3.58 o 
   7   2   0      348.90      342.55      5.86 o 
   8   2   0       20.24       16.77      3.22 o 
   9   2   0      118.52      113.39      6.16 o 
   1   3   0    22106.89    22353.38    266.20 o 
   2   3   0        4.96        1.92      0.56 o 
   3   3   0       27.46       11.29      0.98 o 
   4   3   0      480.50      452.52      5.50 o 
   5   3   0       87.14       91.44      2.77 o 
   6   3   0     2859.98     2811.98     42.64 o 
   7   3   0      147.15      137.63      4.27 o 
   8   3   0       90.09       91.18      4.58 o 
   9   3   0      192.61      172.59      6.20 o 
   0   4   0     4781.02     4924.57     42.71 o 
   1   4   0      192.27      198.84      4.75 o 
   2   4   0     1547.37     1557.37     18.71 o 
   3   4   0     1475.08     1535.85     12.72 o 
   4   4   0       58.48       54.22      1.91 o 
   5   4   0      468.09      496.02      5.01 o 
   6   4   0       17.59       14.03      2.11 o 
   7   4   0      110.83      113.60      4.35 o 
   8   4   0       13.00       17.43      3.34 o 
   9   4   0       94.15      106.88      5.55 o 
   1   5   0     2363.25     2282.13     22.08 o 
   2   5   0        0.38       -0.35      0.62 o 
   3   5   0     1986.23     2006.68     24.72 o 
   4   5   0      258.26      220.93      3.24 o 
   5   5   0       10.04        9.69      1.50 o 
   6   5   0        1.84        2.54      1.96 o 
   7   5   0       81.47       84.08      4.07 o 
   8   5   0       43.23       45.11      4.03 o 
   9   5   0        2.29        2.43      3.63 o 
   0   6   0     3209.43     3205.49     46.44 o 
   1   6   0       69.95       72.26      1.35 o 
   2   6   0      186.27      156.91      3.04 o 
   3   6   0      103.36       86.10      1.87 o 
   4   6   0       82.99       87.86      2.34 o 
   5   6   0      619.36      617.31      8.81 o 
   6   6   0      144.51      135.43      4.58 o 
   7   6   0      220.06      224.67      6.13 o 
   8   6   0       49.81       48.29      4.13 o 
   9   6   0       50.81       53.87      4.95 o 
   1   7   0      161.19      174.22      2.62 o 
   2   7   0       74.02       76.83      2.11 o 
   3   7   0      256.91      246.36      4.11 o 
   4   7   0      210.74      203.30      3.68 o 
   5   7   0      288.05      280.67      6.17 o 
   6   7   0      322.48      312.22      8.17 o 
   7   7   0       54.99       56.69      3.86 o 
   8   7   0       37.31       38.17      3.64 o 
   9   7   0        1.42       -2.87      3.81 o 
   0   8   0      535.60      527.70      6.82 o 
   1   8   0      536.48      602.03      3.75 o 
   2   8   0     3197.80     3213.87     33.44 o 
   3   8   0      396.78      403.92      3.81 o 
   4   8   0      187.12      169.64      4.58 o 
   5   8   0      191.16      184.68      4.58 o 
   6   8   0        2.30        4.55      2.55 o 
   7   8   0       41.88       45.42      4.26 o 
   8   8   0       49.57       46.80      4.27 o 
   9   8   0      213.82      234.02     16.76 o 
   1   9   0     2285.91     2382.58     48.11 o 
   2   9   0      148.50      148.30      3.47 o 
   3   9   0      406.10      403.99      5.38 o 
   4   9   0      453.22      431.75     10.53 o 
   5   9   0      122.07      118.08      3.99 o 
   6   9   0      120.98      126.27      9.89 o 
   7   9   0        8.59       13.86      3.91 o 
   8   9   0       22.34       27.93      4.45 o 
   0  10   0       43.59       43.83      2.98 o 
   1  10   0        5.04        5.61      1.28 o 
   2  10   0      108.89       92.05      2.68 o 
   3  10   0        4.52        3.44      1.48 o 
   4  10   0        0.03        2.00      1.65 o 
   5  10   0      214.34      196.95      5.17 o 
   6  10   0       82.36       73.84      4.38 o 
   7  10   0        9.39        7.75      3.60 o 
   8  10   0        7.71       17.80      4.61 o 
   1  11   0      791.78      761.38     12.66 o 
   2  11   0      385.61      399.74      7.78 o 
   3  11   0     1598.60     1568.41     27.50 o 
   4  11   0      321.13      292.97      6.48 o 
   5  11   0       70.85       68.49      4.11 o 
   6  11   0       31.77       35.67      4.01 o 
   7  11   0      461.50      481.97     14.19 o 
   8  11   0      270.93      271.23     17.18 o 
   0  12   0        1.11        1.20      2.08 o 
   1  12   0       19.07       28.74      2.11 o 
   2  12   0        0.43       -0.19      1.55 o 
   3  12   0        9.36        6.77      2.10 o 
   4  12   0       25.98       25.32      3.18 o 
   5  12   0      560.13      569.39     16.16 o 
   6  12   0        0.01        2.19      3.16 o 
   7  12   0        2.05        6.88      4.71 o 
   8  12   0       28.92       50.00     11.82 o 
   1  13   0      862.06      838.95      7.99 o 
   2  13   0       28.16       37.29      2.56 o 
   3  13   0       18.55       20.75      2.97 o 
   4  13   0      438.63      454.29      8.41 o 
   5  13   0        0.53        1.43      3.02 o 
   6  13   0      314.21      287.45      8.96 o 
   7  13   0       75.72       75.98      6.83 o 
   0  14   0      110.02      137.64      9.76 o 
   1  14   0      154.62      155.63      5.10 o 
   2  14   0      598.32      621.34      8.11 o 
   3  14   0       37.49       43.65      3.82 o 
   4  14   0       54.57       66.71      4.48 o 
   5  14   0        0.06        0.90      3.22 o 
   6  14   0        0.04        1.56      3.57 o 
   7  14   0       46.72       32.01     10.02 o 
   1  15   0       15.97       21.23      2.50 o 
   2  15   0        0.10        0.99      2.22 o 
   3  15   0      192.46      172.47      5.94 o 
   4  15   0        1.96       -1.10      2.83 o 
   5  15   0        1.28        3.75      3.62 o 
   6  15   0       22.56       21.80      4.53 o 
   0  16   0      752.71      716.13     19.92 o 
   1  16   0      100.94       94.44      3.83 o 
   2  16   0      456.10      445.23      7.75 o 
   3  16   0       15.21       20.57      3.62 o 
   4  16   0       47.19       46.34      4.60 o 
   5  16   0       34.52       37.01      4.74 o 
   6  16   0        0.97        3.09      6.25 o 
   1  17   0       33.46       42.30      3.84 o 
   2  17   0        3.39        3.00      2.79 o 
   3  17   0       12.65       11.98      3.70 o 
   4  17   0       57.99       82.78      5.64 o 
   5  17   0        8.78       13.85      4.61 o 
   0  18   0       21.29        6.38      3.76 o 
   1  18   0       21.90       19.14      3.44 o 
   2  18   0       49.27       42.03      4.11 o 
   3  18   0       15.84       19.07      4.28 o 
   4  18   0        4.29        4.29      4.83 o 
   5  18   0       25.53       34.68     10.15 o 
   1  19   0       41.51       48.63      4.35 o 
   2  19   0       43.60       38.41      4.76 o 
   3  19   0      106.80       99.36      6.37 o 
   4  19   0        0.67       21.06      9.70 o 
   0  20   0        9.87        4.66      5.96 o 
   1  20   0       37.75       31.22      4.90 o 
   2  20   0       67.20       67.20      8.34 o 
  -9   1   1       34.95       31.53      4.39 o 
  -8   1   1      526.80      527.14     10.88 o 
  -7   1   1       56.74       68.44      6.00 o 
  -6   1   1      999.90      987.80     24.15 o 
  -5   1   1     1513.87     1538.59     22.06 o 
  -4   1   1     1644.81     1656.06     21.45 o 
  -3   1   1     1523.89     1403.72      9.20 o 
  -2   1   1       95.19      119.36      2.00 o 
  -1   1   1     9486.51     9567.79    116.92 o 
   0   1   1       40.25       44.16      0.65 o 
   1   1   1      183.39      232.55      3.79 o 
   2   1   1      514.79      483.85      4.94 o 
   3   1   1     1640.31     1620.43     21.60 o 
   4   1   1      986.25      911.31     11.13 o 
   5   1   1      152.86      177.80      3.69 o 
   6   1   1      480.21      440.18      8.71 o 
   7   1   1      119.08      114.76      4.21 o 
   8   1   1        9.37       12.23      2.87 o 
   9   1   1       40.23       38.44      5.08 o 
  -9   2   1       44.46       49.09      4.91 o 
  -8   2   1       23.56       20.27      3.16 o 
  -7   2   1      151.42      148.30      4.68 o 
  -6   2   1      115.00      130.51      3.27 o 
  -5   2   1      352.92      356.46      5.06 o 
  -4   2   1      714.08      780.55      7.77 o 
  -3   2   1      646.77      628.22      3.49 o 
  -2   2   1     1949.30     1763.80     20.54 o 
  -1   2   1      112.11       90.38      2.32 o 
   0   2   1      122.04       85.60      1.37 o 
   1   2   1     2455.61     2541.56     28.87 o 
   2   2   1     1456.31     1392.58     22.64 o 
   3   2   1      337.90      391.90      3.71 o 
   4   2   1      245.99      267.06      3.29 o 
   5   2   1     1048.37     1013.66     18.92 o 
   6   2   1       23.70       16.90      2.30 o 
   7   2   1        0.09        1.50      2.13 o 
   8   2   1        8.31        4.24      3.02 o 
   9   2   1       19.69       21.03      3.77 o 
  -9   3   1       64.77       67.99      5.49 o 
  -8   3   1        0.21        0.15      2.67 o 
  -7   3   1      184.93      181.76      5.36 o 
  -6   3   1       27.89       23.53      2.25 o 
  -5   3   1      679.07      680.97      5.57 o 
  -4   3   1       28.24       22.41      1.36 o 
  -3   3   1     1388.02     1352.62     10.18 o 
  -2   3   1      862.25      851.41      8.34 o 
  -1   3   1     2500.94     2510.27     40.38 o 
   0   3   1     3107.16     3146.68     32.14 o 
   1   3   1     6567.99     6802.07     73.50 o 
   2   3   1     4255.26     4228.47     45.70 o 
   3   3   1       20.56       19.09      1.32 o 
   4   3   1      171.78      153.29      2.71 o 
   5   3   1        6.76       12.72      1.73 o 
   6   3   1      318.45      307.52      5.17 o 
   7   3   1       34.87       28.43      2.76 o 
   8   3   1      277.31      265.87      6.65 o 
   9   3   1        0.41        2.07      3.89 o 
  -9   4   1       64.26       65.74      5.56 o 
  -8   4   1      132.24      133.30      4.96 o 
  -7   4   1      533.61      524.95      7.92 o 
  -6   4   1      535.62      537.05      8.61 o 
  -5   4   1       44.62       35.70      1.87 o 
  -4   4   1       77.32       61.33      1.59 o 
  -3   4   1       34.59       48.73      1.38 o 
  -2   4   1      796.51      773.19     12.77 o 
  -1   4   1       13.78       24.30      2.27 o 
   0   4   1     6101.91     6272.56     48.63 o 
   1   4   1     4888.30     4958.18     56.88 o 
   2   4   1      532.67      458.88      8.37 o 
   3   4   1      240.77      226.12      3.93 o 
   4   4   1      692.24      677.85      8.56 o 
   5   4   1      410.02      364.54      7.00 o 
   6   4   1      536.26      549.25     10.89 o 
   7   4   1      148.32      150.57      4.92 o 
   8   4   1        1.50        1.00      2.97 o 
   9   4   1       55.16       59.00      4.95 o 
  -9   5   1       21.54       22.68      3.97 o 
  -8   5   1       31.95       30.05      3.57 o 
  -7   5   1      109.38      125.54      4.44 o 
  -6   5   1       12.23       12.51      2.24 o 
  -5   5   1      932.53      999.82     15.76 o 
  -4   5   1      122.70      136.18      2.26 o 
  -3   5   1      450.53      464.82      3.86 o 
  -2   5   1      366.81      379.74      4.58 o 
  -1   5   1     3307.37     3322.55     34.85 o 
   0   5   1       47.41       42.56      0.95 o 
   1   5   1       83.04      104.60      1.68 o 
   2   5   1       64.94       83.26      1.87 o 
   3   5   1       61.86       68.21      1.79 o 
   4   5   1      225.24      230.60      3.40 o 
   5   5   1       16.64       19.95      1.72 o 
   6   5   1      119.45      121.74      3.73 o 
   7   5   1        0.93       -1.30      2.48 o 
   8   5   1       78.77       88.25      4.46 o 
   9   5   1       16.78       18.44      4.13 o 
  -9   6   1        3.31        4.10      4.07 o 
  -8   6   1        0.43       -1.91      2.90 o 
  -7   6   1       63.06       61.88      3.74 o 
  -6   6   1      126.07      127.41      4.10 o 
  -5   6   1      722.11      691.01     14.37 o 
  -4   6   1      684.34      671.44      5.36 o 
  -3   6   1      697.43      674.89      9.77 o 
  -2   6   1       33.32       67.78      1.50 o 
  -1   6   1      798.94      793.59     13.00 o 
   0   6   1       14.30       21.42      1.07 o 
   1   6   1     2669.75     3072.73     24.23 o 
   2   6   1       76.58       97.98      1.83 o 
   3   6   1      188.63      153.03      4.69 o 
   4   6   1       15.79       26.47      1.91 o 
   5   6   1        4.04        5.03      1.50 o 
   6   6   1      143.28      163.94      4.20 o 
   7   6   1      138.64      125.64      4.71 o 
   8   6   1        3.03        3.50      3.18 o 
   9   6   1        0.41        4.24      4.61 o 
  -9   7   1       61.22       60.69      4.99 o 
  -8   7   1       93.13      100.72      4.90 o 
  -7   7   1       17.90       21.46      3.00 o 
  -6   7   1      809.96      823.57      9.23 o 
  -5   7   1      475.04      462.55      7.53 o 
  -4   7   1       50.59       46.49      2.26 o 
  -3   7   1        8.25        0.84      0.86 o 
  -2   7   1        0.30        0.17      0.68 o 
  -1   7   1       17.78        2.87      0.80 o 
   0   7   1     1277.89     1434.78     26.85 o 
   1   7   1     1398.24     1354.96     10.33 o 
   2   7   1      462.25      451.97      4.04 o 
   3   7   1      126.34      107.56      2.24 o 
   4   7   1      121.04       94.18      4.39 o 
   5   7   1       39.82       38.37      2.22 o 
   6   7   1      287.54      273.15     11.29 o 
   7   7   1        1.91        2.40      2.65 o 
   8   7   1       10.73        9.90      3.39 o 
  -9   8   1       57.00       49.61      6.17 o 
  -8   8   1        7.95       12.37      3.82 o 
  -7   8   1      300.01      309.71      6.55 o 
  -6   8   1      140.63      151.37      5.45 o 
  -5   8   1       59.40       63.40      2.79 o 
  -4   8   1       24.05       23.76      2.40 o 
  -3   8   1      211.95      215.70      3.21 o 
  -2   8   1       45.13       49.12      1.49 o 
  -1   8   1      307.23      353.81      4.82 o 
   0   8   1      404.44      354.56      5.57 o 
   1   8   1        6.02        1.25      0.75 o 
   2   8   1      310.36      382.80      6.79 o 
   3   8   1      253.38      247.99      3.26 o 
   4   8   1        0.23       -0.14      1.45 o 
   5   8   1      113.57      105.00      3.08 o 
   6   8   1       12.05       16.59      2.71 o 
   7   8   1        2.20        0.44      3.08 o 
   8   8   1       23.65       23.01      4.29 o 
  -8   9   1        0.99       -0.95      3.73 o 
  -7   9   1      166.29      168.15      8.78 o 
  -6   9   1       95.09       94.65      4.11 o 
  -5   9   1       76.92       76.48      3.49 o 
  -4   9   1       37.66       36.25      2.56 o 
  -3   9   1      797.53      756.80     14.75 o 
  -2   9   1       54.45       60.04      2.04 o 
  -1   9   1        1.36        4.07      1.03 o 
   0   9   1      300.36      377.28      4.04 o 
   1   9   1       44.06       33.75      1.81 o 
   2   9   1        0.33        7.57      1.19 o 
   3   9   1       64.79       51.90      2.34 o 
   4   9   1      728.85      739.97      7.15 o 
   5   9   1      167.24      157.01      4.39 o 
   6   9   1        7.84       10.55      3.03 o 
   7   9   1       98.84       91.65      5.68 o 
   8   9   1       15.66       12.26      4.34 o 
  -8  10   1        2.36        4.99      4.06 o 
  -7  10   1      212.77      215.69      8.27 o 
  -6  10   1      616.84      602.43     17.09 o 
  -5  10   1      855.35      818.15     16.36 o 
  -4  10   1     1249.34     1262.88     19.55 o 
  -3  10   1      757.64      756.43     14.94 o 
  -2  10   1      417.52      354.67      5.75 o 
  -1  10   1      293.57      342.38      5.88 o 
   0  10   1     1106.53     1087.87     12.92 o 
   1  10   1      873.98      951.88      9.40 o 
   2  10   1      184.02      143.90      3.24 o 
   3  10   1      695.15      681.81     13.94 o 
   4  10   1       37.11       45.20      3.91 o 
   5  10   1      177.05      183.48      4.87 o 
   6  10   1      287.64      292.92     11.49 o 
   7  10   1      301.81      300.61     11.74 o 
   8  10   1        0.94        2.25      4.13 o 
  -8  11   1        8.38        9.24      7.27 o 
  -7  11   1        0.44       -0.62      3.29 o 
  -6  11   1       27.07       32.52      3.73 o 
  -5  11   1      150.73      146.71      5.23 o 
  -4  11   1      442.33      421.61      7.62 o 
  -3  11   1     1397.59     1389.82     22.48 o 
  -2  11   1      131.84      131.57      3.22 o 
  -1  11   1       76.61       95.58      2.85 o 
   0  11   1        0.00        0.30      1.32 o 
   1  11   1       42.24       55.40      2.43 o 
   2  11   1      185.42      191.10      3.85 o 
   3  11   1       35.45       42.44      2.75 o 
   4  11   1      172.76      163.11      4.47 o 
   5  11   1      129.18      144.18      5.45 o 
   6  11   1        0.91        0.76      3.43 o 
   7  11   1       68.57       82.04      6.56 o 
  -8  12   1       63.47       75.30     12.52 o 
  -7  12   1        3.17        0.37      4.91 o 
  -6  12   1        2.38        2.32      3.15 o 
  -5  12   1       38.32       46.21      3.46 o 
  -4  12   1      278.40      256.41      6.76 o 
  -3  12   1       57.71       64.30      3.29 o 
  -2  12   1      758.81      745.80     10.62 o 
  -1  12   1      125.13      133.35      4.20 o 
   0  12   1      122.10      126.65      3.36 o 
   1  12   1        7.83        7.32      1.90 o 
   2  12   1      505.62      498.58      8.30 o 
   3  12   1     1614.61     1530.58     18.91 o 
   4  12   1      597.15      560.67     13.72 o 
   5  12   1      231.91      229.77      6.48 o 
   6  12   1      151.86      146.51     10.75 o 
   7  12   1       50.35       56.85      6.34 o 
  -7  13   1      229.65      228.15      9.10 o 
  -6  13   1       65.21       61.94      4.79 o 
  -5  13   1      133.78      133.27      5.58 o 
  -4  13   1      102.39      115.08      6.98 o 
  -3  13   1      998.45      970.72     12.46 o 
  -2  13   1       23.03       25.56      2.63 o 
  -1  13   1       84.13       93.08      3.24 o 
   0  13   1      326.87      318.64      5.54 o 
   1  13   1      103.31       95.53      3.28 o 
   2  13   1      180.94      177.58      4.58 o 
   3  13   1        0.77        0.46      2.14 o 
   4  13   1      439.38      430.09      8.29 o 
   5  13   1       33.18       32.35      3.90 o 
   6  13   1       68.04       77.01      5.63 o 
   7  13   1        4.96        4.94      8.99 o 
  -7  14   1      107.29      120.80     13.39 o 
  -6  14   1        0.08       -2.25      3.59 o 
  -5  14   1      124.10      109.59      5.54 o 
  -4  14   1      483.48      461.30     10.30 o 
  -3  14   1       64.85       60.91      4.17 o 
  -2  14   1      741.63      684.43     10.77 o 
  -1  14   1       73.09       80.25      3.30 o 
   0  14   1       74.04       68.86      3.01 o 
   1  14   1       88.08       86.19      3.92 o 
   2  14   1      123.51      123.20      3.87 o 
   3  14   1      435.33      426.52     15.28 o 
   4  14   1        5.05        6.17      2.99 o 
   5  14   1      269.80      264.97      7.52 o 
   6  14   1       11.96       11.96      4.44 o 
  -6  15   1       37.58       47.36      4.83 o 
  -5  15   1       35.73       34.33      4.25 o 
  -4  15   1      229.32      223.69      6.84 o 
  -3  15   1      288.39      273.45      9.75 o 
  -2  15   1       38.67       43.31      3.33 o 
  -1  15   1       63.02       54.27      3.51 o 
   0  15   1       51.53       51.85      3.09 o 
   1  15   1        1.96        1.95      2.09 o 
   2  15   1       38.29       46.34      3.12 o 
   3  15   1      210.10      200.73      6.29 o 
   4  15   1      209.90      197.51      6.77 o 
   5  15   1       34.65       39.43      4.69 o 
   6  15   1        0.75       -4.45      4.47 o 
  -6  16   1        4.38        2.18      5.95 o 
  -5  16   1       14.19       16.33      4.14 o 
  -4  16   1      119.73      103.30      6.69 o 
  -3  16   1        0.08       -2.37      2.95 o 
  -2  16   1        1.13       -0.94      2.43 o 
  -1  16   1       32.83       29.14      3.14 o 
   0  16   1      222.13      220.00      8.05 o 
   1  16   1       86.59       92.33      3.89 o 
   2  16   1       31.09       28.11      3.30 o 
   3  16   1      120.20      106.36      8.04 o 
   4  16   1       14.54       13.36      3.71 o 
   5  16   1       11.67       12.54      4.18 o 
   6  16   1        8.90       14.32      9.95 o 
  -5  17   1       74.96       81.97      6.09 o 
  -4  17   1       33.55       33.61      4.52 o 
  -3  17   1       16.90       24.48      3.96 o 
  -2  17   1       58.12       65.22      4.20 o 
  -1  17   1      332.42      297.57      8.84 o 
   0  17   1       11.68        9.00      2.87 o 
   1  17   1       74.66       85.24      4.06 o 
   2  17   1      271.37      274.23      8.40 o 
   3  17   1        0.19        3.46      3.56 o 
   4  17   1       34.31       42.28      7.45 o 
   5  17   1       14.38       19.65      5.52 o 
  -4  18   1       20.68       18.13      4.50 o 
  -3  18   1       19.56       23.04      4.31 o 
  -2  18   1       39.28       59.12      5.45 o 
  -1  18   1       43.75       46.57      4.02 o 
   0  18   1        0.73        3.19      2.91 o 
   1  18   1       93.81      104.20      4.94 o 
   2  18   1       10.23       10.34      3.78 o 
   3  18   1      184.10      207.95     11.80 o 
   4  18   1        8.12       15.44      5.35 o 
  -3  19   1       29.29       27.24      4.82 o 
  -2  19   1       52.28       56.53      5.37 o 
  -1  19   1       71.66       93.78      5.10 o 
   0  19   1        1.89        4.67      3.50 o 
   1  19   1       23.19       29.06      4.42 o 
   2  19   1        5.99        3.19      4.17 o 
   3  19   1       13.86       11.48      6.33 o 
  -2  20   1       15.74       17.21      8.00 o 
  -1  20   1        2.68       -0.66      3.58 o 
   0  20   1       38.46       37.17      4.95 o 
   1  20   1       74.51       93.01      6.17 o 
   2  20   1      137.65      153.81     14.29 o 
  -9   0   2      457.79      472.54     14.35 o 
  -8   0   2       27.47       21.33      5.19 o 
  -7   0   2     1373.74     1445.18     19.97 o 
  -6   0   2     1102.58     1106.41     13.21 o 
  -5   0   2      247.44      265.42      5.73 o 
  -4   0   2        6.34       27.59      1.82 o 
  -3   0   2       87.87      113.15      2.43 o 
  -2   0   2     4088.69     3966.31     76.91 o 
  -1   0   2     1628.30     1616.99     21.74 o 
   0   0   2     7610.22     7897.97    146.63 o 
   1   0   2    26427.77    25535.62    729.58 o 
   2   0   2       27.71       25.89      1.45 o 
   3   0   2     3388.18     3366.95     90.84 o 
   4   0   2       59.98       67.75      3.29 o 
   5   0   2      456.37      429.40     12.81 o 
   6   0   2      837.50      817.73     19.46 o 
   7   0   2     1043.32     1040.86     14.35 o 
   8   0   2      186.80      191.66     15.12 o 
   9   0   2      203.07      169.41     14.13 o 
  -9   1   2      103.63      100.88      5.84 o 
  -8   1   2      329.51      328.17     10.59 o 
  -7   1   2      124.60      115.01      4.67 o 
  -6   1   2        9.02        8.90      2.03 o 
  -5   1   2        8.83       10.04      1.30 o 
  -4   1   2        3.18        0.50      0.76 o 
  -3   1   2     1990.39     2251.91     24.10 o 
  -2   1   2     1093.26     1059.22     14.36 o 
  -1   1   2     4964.99     4932.74     74.41 o 
   0   1   2     1174.44     1153.75     12.24 o 
   1   1   2    21206.32    20335.86    355.58 o 
   2   1   2     3796.76     4052.47     38.87 o 
   3   1   2       79.30       83.91      1.68 o 
   4   1   2      128.27      146.42      3.96 o 
   5   1   2       18.86       21.04      1.97 o 
   6   1   2      493.37      484.27     11.06 o 
   7   1   2        1.11       -2.19      2.19 o 
   8   1   2      267.53      262.18      7.22 o 
   9   1   2       60.63       69.32      8.26 o 
  -9   2   2        3.98        6.96      4.48 o 
  -8   2   2       44.13       44.26      4.28 o 
  -7   2   2       19.50       19.59      2.65 o 
  -6   2   2      132.77      137.25      4.00 o 
  -5   2   2      684.04      699.59     13.89 o 
  -4   2   2       88.20       65.16      1.64 o 
  -3   2   2      464.80      483.38      6.99 o 
  -2   2   2     1095.68      932.00     11.47 o 
  -1   2   2        1.30        0.41      0.40 o 
   0   2   2     9918.70    10182.69     97.39 o 
   1   2   2     3580.76     3700.98     42.37 o 
   2   2   2     5362.77     5671.89     24.34 o 
   3   2   2      101.41      141.62      3.24 o 
   4   2   2       57.37       60.37      2.26 o 
   5   2   2      976.45      954.38     14.57 o 
   6   2   2      168.91      169.77      4.20 o 
   7   2   2      157.80      145.52      4.42 o 
   8   2   2       50.48       52.75      3.89 o 
   9   2   2        6.18        1.53      5.09 o 
  -9   3   2        4.05        6.77      3.71 o 
  -8   3   2      363.27      355.44      8.18 o 
  -7   3   2      191.08      208.71      5.21 o 
  -6   3   2     1141.92     1093.72      9.96 o 
  -5   3   2      332.25      330.81      5.20 o 
  -4   3   2        1.58        0.01      0.80 o 
  -3   3   2     1156.12     1181.75      8.68 o 
  -2   3   2      723.49      777.10      9.89 o 
  -1   3   2     3541.88     3596.53     57.76 o 
   0   3   2     1499.27     1462.37     25.09 o 
   1   3   2     5973.40     6010.05     53.73 o 
   2   3   2      116.34      143.93      2.31 o 
   3   3   2      768.30      767.33     11.60 o 
   4   3   2      124.88      102.94      2.42 o 
   5   3   2       82.11       83.70      2.92 o 
   6   3   2       95.91       98.35      3.49 o 
   7   3   2      627.89      619.27     11.73 o 
   8   3   2      103.09      108.63      5.11 o 
   9   3   2        5.42        2.15      6.21 o 
  -9   4   2       34.12       34.80      4.53 o 
  -8   4   2      202.97      200.87      7.46 o 
  -7   4   2        1.29        0.67      2.29 o 
  -6   4   2       60.60       58.33      3.09 o 
  -5   4   2      315.38      326.78      7.21 o 
  -4   4   2     2554.88     2730.27     27.35 o 
  -3   4   2      294.19      317.00      4.05 o 
  -2   4   2     3128.44     3324.03     54.83 o 
  -1   4   2      102.37       96.16      1.88 o 
   0   4   2      959.97     1003.54      8.33 o 
   1   4   2       46.70       55.07      1.23 o 
   2   4   2      494.74      483.60      3.58 o 
   3   4   2     1008.23     1125.71      9.65 o 
   4   4   2      121.69      123.82      2.69 o 
   5   4   2        0.81        1.21      1.55 o 
   6   4   2       26.39       22.54      2.37 o 
   7   4   2      193.27      200.05      5.06 o 
   8   4   2       36.26       42.12      4.71 o 
   9   4   2        6.51        7.14      5.33 o 
  -9   5   2        2.15       -1.72      3.96 o 
  -8   5   2      188.54      185.82      5.65 o 
  -7   5   2       77.32       73.96      3.81 o 
  -6   5   2       18.55       20.19      2.43 o 
  -5   5   2        5.82        3.43      1.43 o 
  -4   5   2      728.12      711.87      9.03 o 
  -3   5   2      336.31      260.42      3.69 o 
  -2   5   2      298.98      306.15      3.06 o 
  -1   5   2     1472.25     1364.03     18.47 o 
   0   5   2      218.87      285.07      4.28 o 
   1   5   2       32.79       24.40      1.06 o 
   2   5   2        0.15        0.26      0.76 o 
   3   5   2      799.04      843.94      7.06 o 
   4   5   2      988.37     1021.38     14.27 o 
   5   5   2        0.44        0.80      1.60 o 
   6   5   2      428.38      407.69      6.12 o 
   7   5   2       16.97       20.77      2.86 o 
   8   5   2       42.30       47.06      4.80 o 
   9   5   2       49.67       49.66      8.24 o 
  -9   6   2       26.54       40.67      5.05 o 
  -8   6   2        0.26       -1.79      2.87 o 
  -7   6   2       60.05       60.36      4.48 o 
  -6   6   2       25.72       31.04      3.22 o 
  -5   6   2      122.46      120.16      3.33 o 
  -4   6   2       33.53       28.07      1.70 o 
  -3   6   2      184.22      159.71      2.60 o 
  -2   6   2     1488.93     1482.60     15.44 o 
  -1   6   2       19.74        7.64      0.74 o 
   0   6   2     1443.38     1476.82     18.27 o 
   1   6   2      222.34      266.43      3.79 o 
   2   6   2     1188.77     1259.01     11.75 o 
   3   6   2      144.25      187.00      2.69 o 
   4   6   2      256.45      251.33      4.10 o 
   5   6   2      305.66      304.10      4.93 o 
   6   6   2      465.95      450.18      6.49 o 
   7   6   2       65.39       75.42      4.25 o 
   8   6   2       33.67       33.41      4.64 o 
   9   6   2       14.81        3.53     10.53 o 
  -9   7   2        3.81        4.63      3.74 o 
  -8   7   2        0.63        3.43      3.05 o 
  -7   7   2       53.00       49.25      3.47 o 
  -6   7   2      179.70      182.79      4.24 o 
  -5   7   2        7.24        4.12      2.19 o 
  -4   7   2       52.28       56.14      2.10 o 
  -3   7   2      236.36      223.23      3.35 o 
  -2   7   2      287.21      309.51      3.60 o 
  -1   7   2      124.85      114.07      2.04 o 
   0   7   2     2207.09     2319.16     18.55 o 
   1   7   2       71.28       71.83      1.70 o 
   2   7   2      839.67      882.08     16.54 o 
   3   7   2       12.76       11.17      1.33 o 
   4   7   2        0.62        0.57      1.44 o 
   5   7   2        0.92       -0.89      1.64 o 
   6   7   2       22.87       21.10      2.83 o 
   7   7   2       35.99       30.79      3.53 o 
   8   7   2       24.39       26.13      4.68 o 
  -9   8   2      114.39      105.57      9.28 o 
  -8   8   2       25.13       41.37      4.44 o 
  -7   8   2       24.98       29.71      3.19 o 
  -6   8   2        2.34        3.21      2.01 o 
  -5   8   2        9.35        6.32      1.76 o 
  -4   8   2      891.13      890.85     15.06 o 
  -3   8   2      100.14      104.44      3.27 o 
  -2   8   2     1804.66     1882.34     24.25 o 
  -1   8   2        3.21        1.99      0.92 o 
   0   8   2      942.94      959.98      8.25 o 
   1   8   2      118.89      114.99      2.21 o 
   2   8   2      147.86      145.32      3.02 o 
   3   8   2      708.01      696.34      9.36 o 
   4   8   2        0.38        0.26      1.58 o 
   5   8   2      551.18      537.03     17.56 o 
   6   8   2       35.99       27.10      3.51 o 
   7   8   2       57.62       52.36      5.73 o 
   8   8   2       96.96      111.94      7.45 o 
  -9   9   2        2.96        4.98      8.35 o 
  -8   9   2       30.99       37.48      4.62 o 
  -7   9   2       10.03        6.43      3.42 o 
  -6   9   2      105.54      100.00      4.06 o 
  -5   9   2       52.70       49.72      3.02 o 
  -4   9   2       21.32       20.33      1.96 o 
  -3   9   2      486.46      477.72      8.53 o 
  -2   9   2        0.17        0.23      1.01 o 
  -1   9   2     1700.08     1728.05     14.88 o 
   0   9   2      684.21      683.12      9.96 o 
   1   9   2       10.36        5.17      0.98 o 
   2   9   2      527.22      528.46      7.21 o 
   3   9   2      246.13      250.83      4.87 o 
   4   9   2      508.32      485.10      6.01 o 
   5   9   2       10.28        8.26      2.36 o 
   6   9   2      277.49      275.66      7.05 o 
   7   9   2      149.63      159.06      6.28 o 
   8   9   2      139.95      143.43      9.91 o 
  -8  10   2       18.33       17.70      4.37 o 
  -7  10   2      255.00      251.57      7.22 o 
  -6  10   2       52.16       51.67      3.61 o 
  -5  10   2        0.02        1.13      2.06 o 
  -4  10   2      895.42      874.73     22.12 o 
  -3  10   2      142.98      144.63      3.46 o 
  -2  10   2      117.80       98.87      2.50 o 
  -1  10   2      792.99      863.34      6.94 o 
   0  10   2       48.57       38.81      2.02 o 
   1  10   2       84.35      100.62      2.84 o 
   2  10   2       98.13      103.76      2.98 o 
   3  10   2      221.97      244.86      4.28 o 
   4  10   2        8.35        3.22      1.86 o 
   5  10   2       32.44       29.65      3.04 o 
   6  10   2        2.05        1.00      3.11 o 
   7  10   2        5.20        5.99      4.27 o 
   8  10   2      117.50      149.54     15.06 o 
  -8  11   2      136.75      166.00     12.40 o 
  -7  11   2        4.44        6.69      3.50 o 
  -6  11   2      335.99      354.22      7.05 o 
  -5  11   2      788.14      785.30     14.28 o 
  -4  11   2      237.85      217.23      5.74 o 
  -3  11   2      338.22      327.74      5.65 o 
  -2  11   2      269.18      261.17      5.87 o 
  -1  11   2      733.87      740.77     10.47 o 
   0  11   2       68.06       80.60      2.74 o 
   1  11   2      596.46      593.21      8.87 o 
   2  11   2      717.42      690.02      6.89 o 
   3  11   2       17.01       15.04      2.30 o 
   4  11   2      519.68      493.86      7.27 o 
   5  11   2      137.46      130.60      8.74 o 
   6  11   2      440.35      439.28     12.54 o 
   7  11   2        0.20       -5.02      5.46 o 
  -7  12   2       45.30       66.93      6.29 o 
  -6  12   2      132.70      129.76      5.81 o 
  -5  12   2      188.50      174.58      5.88 o 
  -4  12   2      320.12      315.29      7.02 o 
  -3  12   2        4.32        7.27      1.89 o 
  -2  12   2      373.08      368.74      9.92 o 
  -1  12   2      350.09      342.71      5.07 o 
   0  12   2        6.03        7.16      1.73 o 
   1  12   2       17.77       18.02      1.98 o 
   2  12   2       58.19       58.23      2.82 o 
   3  12   2       57.35       45.50      3.05 o 
   4  12   2      124.63      135.68      4.50 o 
   5  12   2        4.37        0.25      3.68 o 
   6  12   2       21.61       16.59      5.76 o 
   7  12   2       40.39       40.53      7.53 o 
  -7  13   2       17.14       14.58      5.16 o 
  -6  13   2       20.44       20.21      3.33 o 
  -5  13   2      213.77      231.77      6.83 o 
  -4  13   2       36.93       42.46      3.83 o 
  -3  13   2     1472.05     1471.50     15.03 o 
  -2  13   2       11.20       15.12      2.29 o 
  -1  13   2      775.19      739.55     12.48 o 
   0  13   2       11.83       11.67      1.96 o 
   1  13   2      373.31      387.45      7.45 o 
   2  13   2      655.49      634.46      7.29 o 
   3  13   2        0.69        1.21      2.37 o 
   4  13   2        0.81        4.18      2.71 o 
   5  13   2       11.94       16.29      4.28 o 
   6  13   2        0.05       -0.34      5.30 o 
   7  13   2       94.36       85.93     13.20 o 
  -7  14   2       36.84       38.08      9.73 o 
  -6  14   2        0.46        2.26      3.45 o 
  -5  14   2       67.03       66.37      5.46 o 
  -4  14   2       59.31       53.58      4.26 o 
  -3  14   2        4.01        5.35      2.42 o 
  -2  14   2        8.04       11.15      2.48 o 
  -1  14   2        1.28       -0.22      2.13 o 
   0  14   2      650.82      615.04     11.14 o 
   1  14   2       28.22       24.01      2.43 o 
   2  14   2      156.41      165.31      4.29 o 
   3  14   2      137.79      134.22      4.99 o 
   4  14   2       97.73       92.56      5.94 o 
   5  14   2      149.80      148.68      7.34 o 
   6  14   2       18.67       22.75      6.58 o 
  -6  15   2        1.68        0.60      3.78 o 
  -5  15   2        3.01        6.02      3.48 o 
  -4  15   2        4.90       -1.40      2.89 o 
  -3  15   2       39.32       40.07      3.91 o 
  -2  15   2       75.66       83.56      4.16 o 
  -1  15   2        0.10       -2.10      2.10 o 
   0  15   2      406.00      387.58      7.83 o 
   1  15   2       77.76       69.70      3.41 o 
   2  15   2       45.80       38.30      2.99 o 
   3  15   2        9.67        9.94      2.87 o 
   4  15   2       51.22       58.88      6.34 o 
   5  15   2        8.55       10.74      4.66 o 
   6  15   2       18.75       10.31      8.19 o 
  -6  16   2        3.55       -0.43      5.80 o 
  -5  16   2       81.77       99.97      6.08 o 
  -4  16   2       42.61       42.60      4.54 o 
  -3  16   2       20.64       14.32      3.45 o 
  -2  16   2      207.47      206.03      5.82 o 
  -1  16   2      135.38      142.26      4.90 o 
   0  16   2       72.87       83.90      4.15 o 
   1  16   2      143.42      144.04      4.42 o 
   2  16   2       48.09       59.44      3.86 o 
   3  16   2      213.92      213.92      6.75 o 
   4  16   2        0.45       -0.47      4.19 o 
   5  16   2       53.44       63.42      7.92 o 
   6  16   2       35.02       27.58     10.05 o 
  -5  17   2        8.03        6.40      4.19 o 
  -4  17   2        2.06        2.70      3.74 o 
  -3  17   2       63.62       67.13      5.34 o 
  -2  17   2       33.20       29.24      3.48 o 
  -1  17   2      188.57      182.25      7.15 o 
   0  17   2        3.37        5.08      2.82 o 
   1  17   2      275.31      259.19      6.49 o 
   2  17   2        6.69       10.76      3.16 o 
   3  17   2       21.16       24.16      4.14 o 
   4  17   2        0.97        2.64      4.76 o 
   5  17   2       11.26        6.45      8.99 o 
  -4  18   2       49.22       51.76      8.77 o 
  -3  18   2        1.78       -0.52      3.83 o 
  -2  18   2      140.89      145.15      5.66 o 
  -1  18   2        0.23       -2.94      2.94 o 
   0  18   2       14.21       18.42      3.33 o 
   1  18   2       32.59       28.80      3.69 o 
   2  18   2        9.43       13.17      3.87 o 
   3  18   2       26.82       17.05      5.02 o 
   4  18   2       12.95       12.94      8.51 o 
  -3  19   2       85.60       79.17      6.07 o 
  -2  19   2        3.24        0.08      3.44 o 
  -1  19   2        1.04        7.26      3.43 o 
   0  19   2       17.93       22.50      3.81 o 
   1  19   2       98.22      104.31      5.98 o 
   2  19   2        7.51       -0.07      4.56 o 
   3  19   2        9.56       18.11      9.25 o 
  -2  20   2       38.89       40.22      7.24 o 
  -1  20   2       35.34       48.85      6.39 o 
   0  20   2       16.46       13.26      4.55 o 
   1  20   2       10.00        0.41      7.30 o 
  -9   1   3        1.86        3.24      3.77 o 
  -8   1   3      177.64      174.55      6.08 o 
  -7   1   3      638.87      643.79     11.02 o 
  -6   1   3       73.43       76.97      3.50 o 
  -5   1   3     1196.77     1251.01     22.85 o 
  -4   1   3      418.34      446.24      6.55 o 
  -3   1   3     2550.43     2541.39     24.24 o 
  -2   1   3       98.23       71.75      1.35 o 
  -1   1   3     1756.15     1645.65     15.38 o 
   0   1   3     4138.67     4031.86     74.00 o 
   1   1   3      456.14      462.90      6.47 o 
   2   1   3     1641.11     1533.99     11.68 o 
   3   1   3      828.02      810.75      5.81 o 
   4   1   3      809.07      812.19     10.16 o 
   5   1   3      312.12      311.06      9.95 o 
   6   1   3      119.32      114.10      3.76 o 
   7   1   3       72.54       77.50      4.27 o 
   8   1   3       33.42       37.18      4.39 o 
   9   1   3       28.59       30.92      9.92 o 
  -9   2   3      160.86      158.00      8.40 o 
  -8   2   3      467.47      425.32      8.82 o 
  -7   2   3      917.76      865.67     21.28 o 
  -6   2   3      194.30      187.21      6.42 o 
  -5   2   3      208.00      201.88      3.92 o 
  -4   2   3      434.03      422.21      7.61 o 
  -3   2   3     1770.31     1929.35     12.54 o 
  -2   2   3     1370.09     1249.21     18.07 o 
  -1   2   3     3450.25     3284.33     30.42 o 
   0   2   3        0.22        1.25      0.49 o 
   1   2   3      214.32      276.91      2.26 o 
   2   2   3      132.56      154.78      2.20 o 
   3   2   3      203.10      203.25      3.19 o 
   4   2   3      123.72      132.32      4.45 o 
   5   2   3      403.89      395.09      6.01 o 
   6   2   3      103.76      100.73      3.67 o 
   7   2   3      158.74      154.99      5.16 o 
   8   2   3        7.85        7.68      3.78 o 
  -9   3   3       26.54       23.93      4.35 o 
  -8   3   3       22.31       22.29      3.66 o 
  -7   3   3       54.71       63.37      3.61 o 
  -6   3   3      103.48      108.21      6.51 o 
  -5   3   3      118.86      103.18      2.86 o 
  -4   3   3      197.70      212.49      3.07 o 
  -3   3   3        4.68       14.76      1.15 o 
  -2   3   3      606.07      586.68      6.70 o 
  -1   3   3        0.02        1.05      0.56 o 
   0   3   3     1337.70     1295.58     21.04 o 
   1   3   3       81.25       80.31      1.96 o 
   2   3   3     1413.02     1415.24     23.57 o 
   3   3   3     1577.60     1638.53     14.35 o 
   4   3   3       38.51       46.37      2.01 o 
   5   3   3        0.80        3.05      1.74 o 
   6   3   3        3.43        2.76      1.95 o 
   7   3   3       31.71       38.36      3.45 o 
   8   3   3       40.54       40.54      4.71 o 
  -9   4   3        7.57        8.50      4.18 o 
  -8   4   3       49.23       45.24      4.24 o 
  -7   4   3       35.84       36.15      3.07 o 
  -6   4   3      692.78      691.91     11.67 o 
  -5   4   3       64.12       72.83      2.63 o 
  -4   4   3      801.87      823.72      6.40 o 
  -3   4   3     2083.53     2312.00     26.32 o 
  -2   4   3       48.89       21.71      1.57 o 
  -1   4   3      351.69      322.83      5.50 o 
   0   4   3       17.53        8.83      0.77 o 
   1   4   3     3480.69     3468.36     21.69 o 
   2   4   3       62.70       71.44      1.69 o 
   3   4   3      968.02      955.06     10.64 o 
   4   4   3       60.20       60.74      2.27 o 
   5   4   3      250.70      236.32      5.27 o 
   6   4   3      183.80      183.96      5.04 o 
   7   4   3      227.87      219.44      6.70 o 
   8   4   3      101.51      109.49      6.03 o 
  -9   5   3       18.88       32.67      4.73 o 
  -8   5   3       51.42       50.41      4.46 o 
  -7   5   3       86.96       86.73      3.92 o 
  -6   5   3        1.20        3.42      1.74 o 
  -5   5   3      120.15      120.96      3.16 o 
  -4   5   3       42.81       38.55      1.80 o 
  -3   5   3        5.88        8.29      1.09 o 
  -2   5   3      397.75      446.98      4.86 o 
  -1   5   3     1323.45     1426.92     16.76 o 
   0   5   3     2595.47     2687.35     17.36 o 
   1   5   3      535.88      574.68      8.41 o 
   2   5   3      371.71      357.70      4.99 o 
   3   5   3      367.91      340.68      5.26 o 
   4   5   3       15.45       12.20      1.66 o 
   5   5   3        3.91        5.20      2.07 o 
   6   5   3       20.96       15.86      2.78 o 
   7   5   3       20.52       16.92      3.22 o 
   8   5   3       28.65       16.73      4.95 o 
  -9   6   3       27.68       22.21      4.62 o 
  -8   6   3       98.54       83.47      4.52 o 
  -7   6   3       50.76       54.21      3.63 o 
  -6   6   3      363.50      377.15      6.37 o 
  -5   6   3      332.77      329.29      4.89 o 
  -4   6   3      511.90      465.32      5.59 o 
  -3   6   3      639.76      695.28     13.18 o 
  -2   6   3       66.75       36.40      1.54 o 
  -1   6   3      482.38      552.32      7.80 o 
   0   6   3      553.91      538.79      5.10 o 
   1   6   3      671.04      638.03      5.09 o 
   2   6   3     2067.23     2195.29     15.02 o 
   3   6   3      250.78      245.60      3.56 o 
   4   6   3       10.36       10.02      1.79 o 
   5   6   3        0.05       -0.36      1.74 o 
   6   6   3       11.10        7.00      2.56 o 
   7   6   3        4.04        6.76      2.97 o 
   8   6   3        1.79       -0.51      4.12 o 
  -9   7   3       23.71       33.07      7.01 o 
  -8   7   3       92.71       92.64      5.10 o 
  -7   7   3      573.85      569.75      8.49 o 
  -6   7   3      825.49      800.63     18.18 o 
  -5   7   3     1992.51     2016.99     24.59 o 
  -4   7   3      180.06      191.72      3.73 o 
  -3   7   3      244.24      239.15      4.07 o 
  -2   7   3       17.35       23.93      1.22 o 
  -1   7   3        1.43        4.79      0.85 o 
   0   7   3       54.27       49.74      1.51 o 
   1   7   3      114.60      107.58      2.08 o 
   2   7   3      626.12      580.53      9.74 o 
   3   7   3      176.53      203.19      4.21 o 
   4   7   3      444.98      451.46      6.20 o 
   5   7   3      105.24      117.73      4.57 o 
   6   7   3        6.96        7.63      2.68 o 
   7   7   3       53.70       73.08      5.23 o 
   8   7   3       13.59        6.45      4.59 o 
  -9   8   3        0.98       -8.25      8.25 o 
  -8   8   3       71.72       63.07      5.71 o 
  -7   8   3      114.13      120.26      5.26 o 
  -6   8   3      157.01      166.14      4.82 o 
  -5   8   3        3.05        1.84      1.72 o 
  -4   8   3      295.09      307.95      4.15 o 
  -3   8   3       80.50       71.83      2.18 o 
  -2   8   3       59.33       69.53      2.01 o 
  -1   8   3      472.81      529.62      8.67 o 
   0   8   3       98.02      105.42      2.03 o 
   1   8   3      749.29      860.44      6.73 o 
   2   8   3      528.72      513.06      5.59 o 
   3   8   3      129.64      131.40      2.82 o 
   4   8   3       52.20       57.34      2.75 o 
   5   8   3        8.77        8.42      2.33 o 
   6   8   3       68.86       73.40      4.20 o 
   7   8   3        0.77       -2.30      3.59 o 
   8   8   3        1.22       -2.97      6.28 o 
  -8   9   3       47.99       54.81      6.30 o 
  -7   9   3        0.04        2.57      3.07 o 
  -6   9   3       24.01       29.83      2.96 o 
  -5   9   3      370.55      366.79      6.32 o 
  -4   9   3      345.64      335.78      7.07 o 
  -3   9   3      782.46      785.75      7.40 o 
  -2   9   3      446.04      457.33      7.85 o 
  -1   9   3       28.92       31.57      1.67 o 
   0   9   3      192.06      187.53      3.06 o 
   1   9   3      582.02      658.66     10.92 o 
   2   9   3      540.32      521.95      7.61 o 
   3   9   3       13.87       18.99      1.79 o 
   4   9   3      272.10      275.69      4.90 o 
   5   9   3        0.01       -2.40      2.59 o 
   6   9   3       87.67       87.62      4.84 o 
   7   9   3      165.83      177.05      8.04 o 
   8   9   3      120.66      121.13     16.18 o 
  -8  10   3      150.84      155.99      6.79 o 
  -7  10   3       30.39       29.87      4.05 o 
  -6  10   3     1152.40     1097.01     11.47 o 
  -5  10   3       91.33       94.16      3.96 o 
  -4  10   3      400.51      408.39      5.69 o 
  -3  10   3      755.00      769.79     11.08 o 
  -2  10   3      437.31      429.43      5.77 o 
  -1  10   3     1073.25     1091.44     13.45 o 
   0  10   3        8.81        7.04      1.33 o 
   1  10   3     1267.96     1234.88     23.05 o 
   2  10   3       38.88       44.89      2.37 o 
   3  10   3      407.99      376.63      6.00 o 
   4  10   3      114.86      138.65      5.20 o 
   5  10   3       31.22       36.02      4.29 o 
   6  10   3        0.24        1.74      4.61 o 
   7  10   3       13.42        6.36      4.86 o 
   8  10   3        6.12       21.00     10.98 o 
  -8  11   3        0.17       -1.36      4.15 o 
  -7  11   3        1.64        2.72      3.55 o 
  -6  11   3       57.77       61.30      3.98 o 
  -5  11   3      112.40      114.58      4.85 o 
  -4  11   3      413.11      406.24      8.69 o 
  -3  11   3       28.31       29.72      2.57 o 
  -2  11   3      675.49      663.86     13.29 o 
  -1  11   3       64.47       60.69      2.69 o 
   0  11   3        7.53        7.87      1.63 o 
   1  11   3      100.64      100.18      3.16 o 
   2  11   3        0.02       -1.59      1.59 o 
   3  11   3      154.14      150.50      6.66 o 
   4  11   3       21.57       23.33      3.29 o 
   5  11   3       46.04       44.35      5.06 o 
   6  11   3        0.27       -2.19      4.84 o 
   7  11   3       11.19       -2.08      6.97 o 
  -7  12   3        0.27        2.63      4.47 o 
  -6  12   3       74.72       84.84      5.16 o 
  -5  12   3      188.52      174.69      5.26 o 
  -4  12   3      399.85      379.55      7.69 o 
  -3  12   3       42.11       43.82      3.08 o 
  -2  12   3      799.18      819.26     21.30 o 
  -1  12   3        1.92        2.64      2.15 o 
   0  12   3       14.51       21.84      2.07 o 
   1  12   3      752.80      703.59      8.91 o 
   2  12   3        0.47        0.04      1.72 o 
   3  12   3      748.01      724.31     16.43 o 
   4  12   3       86.79       97.71      4.92 o 
   5  12   3      562.06      511.94     28.90 o 
   6  12   3       87.36       92.23     19.30 o 
   7  12   3      187.77      157.92     15.28 o 
  -7  13   3       73.99       68.15      6.59 o 
  -6  13   3       14.86       10.06      3.13 o 
  -5  13   3       79.81       71.25      4.74 o 
  -4  13   3       17.77       16.04      3.14 o 
  -3  13   3      113.26      113.89      4.22 o 
  -2  13   3      321.67      329.57      6.17 o 
  -1  13   3        1.20       -1.89      1.89 o 
   0  13   3     1065.69     1087.43     19.37 o 
   1  13   3       18.05       16.51      2.20 o 
   2  13   3      183.46      167.23      4.29 o 
   3  13   3       88.02       89.29      4.52 o 
   4  13   3       93.17       83.11      4.75 o 
   5  13   3        1.47       -1.20      3.39 o 
   6  13   3        8.20        0.45      5.96 o 
  -6  14   3       28.10       36.85      4.48 o 
  -5  14   3       10.73       12.66      3.70 o 
  -4  14   3      318.45      325.55      7.76 o 
  -3  14   3      163.62      166.19      4.96 o 
  -2  14   3        3.71        5.04      2.34 o 
  -1  14   3       25.72       23.78      2.78 o 
   0  14   3       39.54       39.38      3.00 o 
   1  14   3        0.60        0.31      2.01 o 
   2  14   3       11.59       11.47      2.34 o 
   3  14   3       96.53      107.29      4.90 o 
   4  14   3        9.40       14.07      4.05 o 
   5  14   3        3.47        3.34      3.73 o 
   6  14   3        1.93       -2.54      8.83 o 
  -7  15   3        7.70       -5.43      8.86 o 
  -6  15   3      122.81      156.83      7.74 o 
  -5  15   3      172.39      157.97     10.17 o 
  -4  15   3        1.48        1.55      3.10 o 
  -3  15   3      513.62      532.08     10.82 o 
  -2  15   3        0.37        1.06      2.46 o 
  -1  15   3      236.62      235.36      5.79 o 
   0  15   3       42.20       39.63      3.33 o 
   1  15   3      135.21      134.74      4.26 o 
   2  15   3      270.58      250.76      6.85 o 
   3  15   3        1.01       -0.46      3.03 o 
   4  15   3      490.42      467.85     12.64 o 
   5  15   3       12.49       13.51      4.31 o 
  -6  16   3       27.71       25.46      9.28 o 
  -5  16   3       53.27       52.60      5.04 o 
  -4  16   3       37.94       31.43      4.22 o 
  -3  16   3       26.69       26.71      3.51 o 
  -2  16   3        9.48       11.25      2.93 o 
  -1  16   3        5.90        6.64      2.58 o 
   0  16   3       60.46       45.16      3.67 o 
   1  16   3        6.83        5.60      2.69 o 
   2  16   3       13.90       13.65      3.48 o 
   3  16   3        4.94       -1.99      3.35 o 
   4  16   3        0.66        4.58      7.32 o 
   5  16   3        0.09        2.08      4.43 o 
  -5  17   3        5.03        9.84      5.97 o 
  -4  17   3        1.19        0.67      4.47 o 
  -3  17   3        6.94        8.39      3.20 o 
  -2  17   3        5.52        6.06      3.08 o 
  -1  17   3       95.56       96.59      4.69 o 
   0  17   3        7.70        8.67      3.07 o 
   1  17   3        7.29        7.96      3.01 o 
   2  17   3      215.83      228.81      7.08 o 
   3  17   3        0.09       -2.19      4.06 o 
   4  17   3        3.12        1.32      8.05 o 
  -4  18   3      160.62      153.74      7.29 o 
  -3  18   3        6.01        6.40      3.46 o 
  -2  18   3       43.61       50.52      4.32 o 
  -1  18   3       11.74       10.12      3.04 o 
   0  18   3       55.84       53.85      4.31 o 
   1  18   3       67.45       94.09      5.69 o 
   2  18   3       15.05       13.39      4.76 o 
   3  18   3      128.10      141.85      7.75 o 
   4  18   3        4.16       -1.99      9.89 o 
  -3  19   3       29.29        8.28      9.09 o 
  -2  19   3       21.20       29.94      4.24 o 
  -1  19   3       37.96       41.05      4.46 o 
   0  19   3        0.65        2.58      3.56 o 
   1  19   3        0.40       -2.64      3.95 o 
  -2  20   3        3.57        3.66      6.30 o 
  -1  20   3       48.95       61.18      6.85 o 
   0  20   3       80.13      107.84      9.30 o 
   1  20   3       13.29       15.35      9.22 o 
  -9   0   4        1.18        1.62      5.15 o 
  -8   0   4       63.69       83.00      6.87 o 
  -7   0   4      962.39      858.33     15.89 o 
  -6   0   4     1897.16     1837.18     61.94 o 
  -5   0   4      169.31      166.56      5.24 o 
  -4   0   4       80.36       57.29      2.42 o 
  -3   0   4       97.14       88.31      2.54 o 
  -2   0   4      184.72      229.05      3.48 o 
  -1   0   4      897.58      866.02      8.21 o 
   0   0   4     1827.72     1918.50     32.04 o 
   1   0   4       70.48       55.18      2.64 o 
   2   0   4      233.69      248.42      5.33 o 
   3   0   4     2037.05     2121.37     32.95 o 
   4   0   4     1391.99     1372.72     31.31 o 
   5   0   4       40.01       31.40      4.39 o 
   6   0   4      380.80      379.53     17.63 o 
   7   0   4      109.12      106.62      7.85 o 
   8   0   4      170.62      184.57     10.92 o 
  -9   1   4        4.26        3.88      3.64 o 
  -8   1   4      245.20      254.62      7.14 o 
  -7   1   4      128.89      122.88      4.95 o 
  -6   1   4      173.13      192.98      5.31 o 
  -5   1   4       75.54       71.99      2.33 o 
  -4   1   4      398.24      391.80      3.63 o 
  -3   1   4        0.27        1.51      0.80 o 
  -2   1   4       21.03       32.91      1.26 o 
  -1   1   4       49.77       44.21      1.25 o 
   0   1   4      427.79      430.52      6.99 o 
   1   1   4      217.66      242.37      6.34 o 
   2   1   4     2826.03     2781.04     23.50 o 
   3   1   4       12.45       11.75      1.24 o 
   4   1   4      617.10      606.91      8.31 o 
   5   1   4        4.39        4.03      1.98 o 
   6   1   4        0.80        2.31      2.62 o 
   7   1   4      214.48      217.96      6.93 o 
   8   1   4      102.46      101.97      6.14 o 
  -9   2   4      109.99      105.31      5.95 o 
  -8   2   4       84.91       90.24      5.86 o 
  -7   2   4      456.90      463.17      8.47 o 
  -6   2   4       68.59       71.17      3.75 o 
  -5   2   4        8.03       10.26      1.43 o 
  -4   2   4      446.95      472.48      7.60 o 
  -3   2   4      432.77      442.92      3.41 o 
  -2   2   4     1977.22     2052.16     24.19 o 
  -1   2   4       97.17       62.58      1.56 o 
   0   2   4       50.69       44.44      1.44 o 
   1   2   4      694.48      648.45      9.24 o 
   2   2   4       25.24       33.66      1.56 o 
   3   2   4     2046.80     2062.48     20.88 o 
   4   2   4        1.73        0.74      1.44 o 
   5   2   4      269.53      297.70     10.24 o 
   6   2   4      166.15      158.92      5.58 o 
   7   2   4        0.42        0.86      3.22 o 
   8   2   4      101.19      103.27      6.25 o 
  -9   3   4        2.34        0.20      3.86 o 
  -8   3   4        5.14        6.46      3.31 o 
  -7   3   4      153.84      145.86      5.35 o 
  -6   3   4      416.92      394.91      6.26 o 
  -5   3   4     1069.11     1067.66     15.42 o 
  -4   3   4        4.03        5.88      1.17 o 
  -3   3   4       90.19      140.15      2.54 o 
  -2   3   4      789.95      779.28      7.69 o 
  -1   3   4      659.41      723.96      6.89 o 
   0   3   4      439.44      373.88      3.93 o 
   1   3   4      380.91      362.27      3.35 o 
   2   3   4       22.96       39.89      1.58 o 
   3   3   4      127.16      152.68      2.72 o 
   4   3   4       66.02       52.20      2.82 o 
   5   3   4      250.28      268.45      5.42 o 
   6   3   4       16.87       18.27      3.70 o 
   7   3   4       52.89       66.74      4.86 o 
   8   3   4      128.28      139.87      6.75 o 
  -9   4   4       34.32       35.66      4.79 o 
  -8   4   4        1.81        5.04      3.31 o 
  -7   4   4        4.43        5.20      2.66 o 
  -6   4   4      251.32      245.18      4.60 o 
  -5   4   4      351.48      357.64      7.25 o 
  -4   4   4       34.87       35.34      1.79 o 
  -3   4   4      173.79      178.16      2.87 o 
  -2   4   4      174.51      216.05      2.87 o 
  -1   4   4      833.95      900.01      9.51 o 
   0   4   4        4.58        2.63      0.75 o 
   1   4   4      119.93      111.80      1.91 o 
   2   4   4     1950.02     1946.36     23.17 o 
   3   4   4        0.93        0.78      1.29 o 
   4   4   4        6.37        4.29      1.61 o 
   5   4   4       23.08       29.44      2.79 o 
   6   4   4       10.87       11.44      3.02 o 
   7   4   4        5.89        4.28      3.48 o 
   8   4   4       30.08       32.36      5.12 o 
  -9   5   4       48.65       53.38      6.64 o 
  -8   5   4       75.66       83.17      5.05 o 
  -7   5   4      290.94      288.11      6.19 o 
  -6   5   4       11.73       17.70      2.21 o 
  -5   5   4       37.16       45.79      2.42 o 
  -4   5   4       25.03       21.38      1.60 o 
  -3   5   4     1831.53     1950.19     15.64 o 
  -2   5   4       81.29       71.05      2.07 o 
  -1   5   4     2754.35     2842.93     31.13 o 
   0   5   4       70.46       43.82      1.44 o 
   1   5   4        0.67        2.33      0.89 o 
   2   5   4       30.31       28.58      1.57 o 
   3   5   4        0.12        1.20      1.31 o 
   4   5   4      251.47      281.41      7.21 o 
   5   5   4      149.97      152.53      4.47 o 
   6   5   4      204.66      211.33      6.37 o 
   7   5   4      139.17      142.45      6.17 o 
   8   5   4        2.33       -1.11      5.56 o 
  -9   6   4      152.18      166.38      7.19 o 
  -8   6   4       40.97       51.39      4.62 o 
  -7   6   4        1.40       -0.84      2.45 o 
  -6   6   4       91.01       98.43      3.94 o 
  -5   6   4       23.67       22.26      2.07 o 
  -4   6   4       25.76       27.21      1.77 o 
  -3   6   4       55.79       57.83      2.05 o 
  -2   6   4      626.67      648.00      5.93 o 
  -1   6   4      253.81      246.35      2.76 o 
   0   6   4       78.95       66.31      1.75 o 
   1   6   4       61.43       56.03      1.71 o 
   2   6   4      459.34      442.11      6.88 o 
   3   6   4       93.10      103.55      3.60 o 
   4   6   4        8.78        9.07      2.01 o 
   5   6   4      286.11      280.34      6.91 o 
   6   6   4       45.25       48.06      3.66 o 
   7   6   4        7.01        4.48      3.48 o 
   8   6   4       10.93       22.83      9.76 o 
  -9   7   4        0.16       11.78      8.80 o 
  -8   7   4       12.69       11.72      3.71 o 
  -7   7   4       41.92       42.10      3.52 o 
  -6   7   4      222.81      227.22      4.80 o 
  -5   7   4       73.14       72.45      2.95 o 
  -4   7   4      124.71      126.90      2.92 o 
  -3   7   4       58.92       61.49      2.19 o 
  -2   7   4       25.54       23.71      1.48 o 
  -1   7   4       83.23       75.09      2.04 o 
   0   7   4       19.88       27.68      1.39 o 
   1   7   4        0.44       -0.43      0.94 o 
   2   7   4      154.52      163.34      4.46 o 
   3   7   4      538.28      518.31      7.44 o 
   4   7   4        1.89        2.49      2.02 o 
   5   7   4        0.23        2.04      2.26 o 
   6   7   4       95.02      100.83      4.80 o 
   7   7   4        0.01        1.16      3.58 o 
   8   7   4       23.76       41.29     11.24 o 
  -8   8   4       51.12       58.93      5.03 o 
  -7   8   4       36.29       40.92      4.18 o 
  -6   8   4       47.28       47.17      3.36 o 
  -5   8   4      255.74      227.27      6.41 o 
  -4   8   4      105.66      119.82      3.32 o 
  -3   8   4      278.52      275.75      5.64 o 
  -2   8   4      613.67      643.49      9.41 o 
  -1   8   4      439.02      486.92      8.88 o 
   0   8   4      370.38      371.06      6.97 o 
   1   8   4        6.56        4.98      1.15 o 
   2   8   4      669.19      649.16     10.69 o 
   3   8   4      223.34      238.75      4.39 o 
   4   8   4       55.63       56.51      3.21 o 
   5   8   4      167.01      172.34      5.61 o 
   6   8   4      138.35      149.82      5.22 o 
   7   8   4      197.00      183.01      6.98 o 
  -8   9   4        4.86        9.90      4.04 o 
  -7   9   4       53.17       52.06      4.39 o 
  -6   9   4      131.06      137.92      4.81 o 
  -5   9   4       38.76       41.08      3.04 o 
  -4   9   4       40.42       34.92      2.44 o 
  -3   9   4       83.88       90.04      2.94 o 
  -2   9   4       66.10       81.02      2.77 o 
  -1   9   4       76.67       92.61      2.78 o 
   0   9   4      581.32      626.21      9.74 o 
   1   9   4      112.01      110.20      2.72 o 
   2   9   4        8.09        7.03      1.53 o 
   3   9   4       23.71       26.44      2.27 o 
   4   9   4       69.18       64.13      3.55 o 
   5   9   4       92.42       91.47      4.74 o 
   6   9   4      134.24      120.82      5.60 o 
   7   9   4       20.46       32.78      9.38 o 
  -8  10   4        3.95        5.50      4.01 o 
  -7  10   4      199.56      196.05      6.78 o 
  -6  10   4      258.14      244.88      6.05 o 
  -5  10   4       50.68       53.18      3.45 o 
  -4  10   4      683.49      707.40     16.70 o 
  -3  10   4      111.20      117.00      3.37 o 
  -2  10   4       74.82       75.72      2.80 o 
  -1  10   4       13.11        9.27      1.64 o 
   0  10   4      916.03      907.51     17.03 o 
   1  10   4       86.10       82.86      2.87 o 
   2  10   4       10.23       16.62      1.96 o 
   3  10   4      172.93      182.90      5.93 o 
   4  10   4      124.61      125.38      5.09 o 
   5  10   4        6.44       10.40      3.70 o 
   6  10   4       14.47       16.80      3.83 o 
   7  10   4       20.76       26.81      9.83 o 
  -8  11   4       48.34       51.57      6.29 o 
  -7  11   4       63.08       67.88      5.23 o 
  -6  11   4       66.46       76.91      4.24 o 
  -5  11   4      244.13      257.62      5.91 o 
  -4  11   4     1656.97     1616.89     24.76 o 
  -3  11   4     1024.74     1011.85      8.89 o 
  -2  11   4      165.51      173.12      4.41 o 
  -1  11   4      542.12      541.09     10.33 o 
   0  11   4       73.91       81.12      4.48 o 
   1  11   4      102.61       97.14      3.56 o 
   2  11   4      389.89      359.89      6.05 o 
   3  11   4      114.05      126.50      7.10 o 
   4  11   4      135.88      124.27      5.21 o 
   5  11   4       74.83       75.27      9.34 o 
   6  11   4       18.28       15.90      9.20 o 
  -7  12   4        2.51       -0.71      4.44 o 
  -6  12   4        8.79        7.92      4.88 o 
  -5  12   4       19.69       19.19      3.36 o 
  -4  12   4        0.47       -1.32      2.20 o 
  -3  12   4        0.05       -0.17      2.09 o 
  -2  12   4      155.36      167.68      5.84 o 
  -1  12   4      135.11      135.26      4.14 o 
   0  12   4      145.18      166.25      4.47 o 
   1  12   4       32.65       34.51      2.84 o 
   2  12   4       53.90       47.45      3.23 o 
   3  12   4       47.95       41.50      3.73 o 
   4  12   4        3.28        4.34      3.08 o 
   5  12   4       88.63       69.30      7.14 o 
   6  12   4        3.50        5.83      6.14 o 
  -7  13   4       14.60       18.07      5.27 o 
  -6  13   4        4.67        5.68      3.67 o 
  -5  13   4      243.73      249.48      7.10 o 
  -4  13   4        2.49        3.78      2.51 o 
  -3  13   4        0.51       -1.14      2.26 o 
  -2  13   4      331.17      338.22      6.38 o 
  -1  13   4        0.12       -1.81      2.09 o 
   0  13   4      898.05      859.03      9.50 o 
   1  13   4       74.75       72.51      4.12 o 
   2  13   4      266.63      246.26      6.41 o 
   3  13   4      161.47      161.93      5.75 o 
   4  13   4        4.47        4.71      3.29 o 
   5  13   4       85.41       90.29      6.46 o 
   6  13   4      110.25      123.49     13.04 o 
  -7  14   4       83.11      122.92     13.74 o 
  -6  14   4        0.29       -1.00      3.76 o 
  -5  14   4       29.70       25.56      3.83 o 
  -4  14   4      333.60      319.87      7.80 o 
  -3  14   4      112.76      105.78      4.53 o 
  -2  14   4      311.46      308.22      6.70 o 
  -1  14   4       23.38       24.34      2.93 o 
   0  14   4      485.61      493.71     10.69 o 
   1  14   4       21.58       14.61      3.01 o 
   2  14   4       19.70       16.89      3.97 o 
   3  14   4      221.45      205.01      6.54 o 
   4  14   4        0.02       -0.92      3.48 o 
   5  14   4        0.03        2.70      4.67 o 
   6  14   4       24.03       17.02      9.83 o 
  -7  15   4        0.24       -7.42      8.77 o 
  -6  15   4        0.04       -1.83      3.85 o 
  -5  15   4        0.54        2.42      3.53 o 
  -4  15   4       38.87       36.13      4.26 o 
  -3  15   4        2.43        4.78      2.75 o 
  -2  15   4       28.09       21.28      3.17 o 
  -1  15   4        0.00        1.19      2.40 o 
   0  15   4       84.60       87.30      4.78 o 
   1  15   4      138.12      137.25      5.58 o 
   2  15   4       33.94       36.01      5.05 o 
   3  15   4        7.79        4.11      3.50 o 
   4  15   4       23.99       21.96      4.24 o 
   5  15   4       12.38       12.12      5.13 o 
  -6  16   4       62.97       56.06     12.23 o 
  -5  16   4        1.00       -2.88      3.69 o 
  -4  16   4      104.36      131.52      6.33 o 
  -3  16   4       16.44       17.04      3.44 o 
  -2  16   4      114.17      127.73      5.17 o 
  -1  16   4       73.81       81.42      4.42 o 
   0  16   4       40.71       40.73      4.16 o 
   1  16   4      153.95      154.27      6.07 o 
   2  16   4        4.77        5.63      4.01 o 
   3  16   4        1.38        2.11      3.78 o 
   4  16   4       63.65       57.73      7.71 o 
  -5  17   4       16.63       26.72      9.92 o 
  -4  17   4        1.55        2.52      4.05 o 
  -3  17   4        4.83        4.16      3.26 o 
  -2  17   4        5.57        3.50      3.16 o 
  -1  17   4        2.60        2.32      3.32 o 
   0  17   4       73.70       74.43      5.21 o 
   1  17   4        8.05       12.36      3.77 o 
   2  17   4       94.02       88.14      6.70 o 
   3  17   4        3.71        4.46      4.05 o 
   4  17   4       16.37       10.50      6.24 o 
  -4  18   4        1.93       -2.47      9.22 o 
  -3  18   4        8.94        8.24      3.75 o 
  -2  18   4       28.19       28.62      4.02 o 
  -1  18   4       38.46       41.88      4.77 o 
   0  18   4        2.68        4.12      3.76 o 
   1  18   4       96.73      111.56      6.07 o 
   2  18   4       32.70       38.87      5.72 o 
  -2  19   4       37.92       42.12      5.13 o 
  -1  19   4      200.46      194.56      7.69 o 
   0  19   4       21.58       33.10      4.96 o 
   1  19   4       75.84       68.39     11.94 o 
   2  19   4        8.86        6.78      9.41 o 
  -9   1   5       30.83       33.46      4.86 o 
  -8   1   5       41.73       44.38      4.85 o 
  -7   1   5      724.04      693.77     10.36 o 
  -6   1   5       56.60       57.48      3.64 o 
  -5   1   5       32.71       35.15      2.22 o 
  -4   1   5        9.08       10.90      1.37 o 
  -3   1   5      573.84      572.77      4.25 o 
  -2   1   5      546.32      546.59      4.53 o 
  -1   1   5      301.48      334.16      3.73 o 
   0   1   5     2599.60     2493.40     44.67 o 
   1   1   5      314.51      312.78      5.62 o 
   2   1   5      609.60      579.34      6.38 o 
   3   1   5      463.65      456.88      9.84 o 
   4   1   5      729.46      767.78     11.36 o 
   5   1   5      384.09      385.20     15.00 o 
   6   1   5        4.26        7.39      3.20 o 
   7   1   5       70.83       90.39      5.52 o 
   8   1   5       41.68       50.19      9.89 o 
  -9   2   5       62.47       66.91      5.61 o 
  -8   2   5      203.23      188.86      6.52 o 
  -7   2   5       59.88       60.85      4.18 o 
  -6   2   5      443.58      429.97     12.46 o 
  -5   2   5       33.26       30.05      2.13 o 
  -4   2   5      617.93      664.47      7.32 o 
  -3   2   5       17.87       26.36      1.53 o 
  -2   2   5      555.96      592.43      8.49 o 
  -1   2   5     1504.78     1463.12     23.71 o 
   0   2   5       97.56       95.43      2.55 o 
   1   2   5      344.80      307.59      4.11 o 
   2   2   5       16.58       11.35      1.38 o 
   3   2   5     1095.82     1101.81     14.02 o 
   4   2   5        0.45       -0.04      2.03 o 
   5   2   5       50.11       53.47      3.89 o 
   6   2   5      176.78      183.84      6.29 o 
   7   2   5        0.82        6.44      3.75 o 
   8   2   5        0.06       10.66      9.05 o 
  -9   3   5       34.77       48.24      5.24 o 
  -8   3   5       21.71       26.48      4.00 o 
  -7   3   5       25.47       17.65      3.27 o 
  -6   3   5      101.66       99.55      3.71 o 
  -5   3   5      452.70      468.07      5.28 o 
  -4   3   5        1.37        1.15      1.22 o 
  -3   3   5        6.07       10.37      1.25 o 
  -2   3   5       14.79       30.00      1.52 o 
  -1   3   5      556.56      648.07      8.44 o 
   0   3   5        1.27       -0.31      0.90 o 
   1   3   5      357.36      376.15      5.34 o 
   2   3   5      387.37      423.43      6.01 o 
   3   3   5       23.23       21.87      2.22 o 
   4   3   5       68.09       58.91      3.54 o 
   5   3   5        4.45        7.52      2.66 o 
   6   3   5        2.92        0.58      3.03 o 
   7   3   5       59.64       65.66      5.31 o 
   8   3   5       11.71        6.45      8.41 o 
  -9   4   5       48.86       60.40      5.51 o 
  -8   4   5       31.40       32.78      4.08 o 
  -7   4   5       74.27       75.43      4.54 o 
  -6   4   5      156.44      177.74      4.64 o 
  -5   4   5      287.36      301.52      4.34 o 
  -4   4   5      304.52      309.33      4.14 o 
  -3   4   5       36.80       40.49      1.86 o 
  -2   4   5      236.43      214.88      3.87 o 
  -1   4   5     1741.76     1733.53     16.47 o 
   0   4   5        2.25        3.57      1.01 o 
   1   4   5     1138.35     1104.75     16.49 o 
   2   4   5      185.71      185.59      3.17 o 
   3   4   5      808.49      862.24     26.62 o 
   4   4   5      316.70      311.73      9.70 o 
   5   4   5       17.30       27.88      3.43 o 
   6   4   5      124.26      131.25      5.54 o 
   7   4   5       14.32       13.04      4.05 o 
  -9   5   5       24.87       26.78      4.71 o 
  -8   5   5        2.22        5.98      3.43 o 
  -7   5   5      191.75      171.87      7.09 o 
  -6   5   5      124.74      126.01      3.85 o 
  -5   5   5        8.85       10.05      1.65 o 
  -4   5   5      446.38      458.94      6.18 o 
  -3   5   5      876.03      964.39     13.22 o 
  -2   5   5      204.44      234.15      3.30 o 
  -1   5   5      441.98      433.05      8.36 o 
   0   5   5      480.75      484.02     13.71 o 
   1   5   5      326.20      341.45      5.58 o 
   2   5   5       71.41       69.72      2.31 o 
   3   5   5      189.12      205.09      4.38 o 
   4   5   5      215.75      227.62      9.70 o 
   5   5   5       72.15       70.43      4.31 o 
   6   5   5       12.00       10.76      3.30 o 
   7   5   5       40.65       48.91      4.97 o 
  -9   6   5        1.26        2.68      6.38 o 
  -8   6   5       86.65       86.19      5.42 o 
  -7   6   5      148.22      151.71      5.61 o 
  -6   6   5      725.68      685.82      7.79 o 
  -5   6   5        1.05       -1.00      1.54 o 
  -4   6   5      590.69      601.63      8.15 o 
  -3   6   5       84.48       76.37      2.40 o 
  -2   6   5      105.63      128.74      2.76 o 
  -1   6   5       26.97       48.07      1.72 o 
   0   6   5       16.79       21.37      1.50 o 
   1   6   5     1215.00     1197.19     17.92 o 
   2   6   5        2.03        2.53      1.33 o 
   3   6   5      582.09      603.96      8.77 o 
   4   6   5      281.96      270.36      6.17 o 
   5   6   5      192.96      201.58      6.10 o 
   6   6   5       23.26       23.72      3.87 o 
   7   6   5        3.89        2.26      3.75 o 
  -8   7   5        8.46        4.62      4.67 o 
  -7   7   5       29.43       32.20      3.42 o 
  -6   7   5       10.67        5.18      2.14 o 
  -5   7   5     1444.24     1487.48     10.69 o 
  -4   7   5      143.05      132.36      3.61 o 
  -3   7   5      462.15      450.42      5.57 o 
  -2   7   5      310.28      320.87      4.88 o 
  -1   7   5        0.11       -0.55      1.00 o 
   0   7   5      501.94      514.40      5.33 o 
   1   7   5      190.03      198.89      4.88 o 
   2   7   5     2431.66     2429.98     14.68 o 
   3   7   5       45.53       48.22      2.71 o 
   4   7   5      154.37      167.26      4.68 o 
   5   7   5       58.81       61.80      4.49 o 
   6   7   5       53.28       46.56      4.45 o 
   7   7   5       52.97       62.87      5.35 o 
  -8   8   5        5.73        1.95      4.10 o 
  -7   8   5       35.55       25.65      3.84 o 
  -6   8   5      250.30      240.26      6.35 o 
  -5   8   5      131.78      116.95      4.13 o 
  -4   8   5      166.06      176.34      5.87 o 
  -3   8   5       41.60       43.84      2.65 o 
  -2   8   5        8.58       10.02      1.45 o 
  -1   8   5       95.53       94.08      2.47 o 
   0   8   5        0.92        0.59      1.24 o 
   1   8   5       23.96       30.17      1.89 o 
   2   8   5        6.22        8.91      1.65 o 
   3   8   5      595.85      561.49     10.72 o 
   4   8   5      225.77      242.60      5.46 o 
   5   8   5        0.32        1.28      3.45 o 
   6   8   5        2.15        4.26      3.55 o 
   7   8   5        5.67       -2.48      4.80 o 
  -8   9   5       57.35       47.14      5.73 o 
  -7   9   5      261.00      241.63      7.18 o 
  -6   9   5       17.43       15.38      2.86 o 
  -5   9   5      629.83      608.77      8.30 o 
  -4   9   5        5.78        1.91      1.82 o 
  -3   9   5       65.36       62.22      2.82 o 
  -2   9   5      782.73      801.94     15.39 o 
  -1   9   5      752.88      746.90     16.20 o 
   0   9   5      864.69      850.55     21.32 o 
   1   9   5      101.47      100.19      3.12 o 
   2   9   5      600.82      587.64     14.44 o 
   3   9   5      174.38      185.85      4.33 o 
   4   9   5      199.62      210.24      5.34 o 
   5   9   5       71.16       80.50      5.72 o 
   6   9   5       68.84       71.46      5.31 o 
   7   9   5       79.99       95.46     12.88 o 
  -8  10   5       28.03       42.73      5.93 o 
  -7  10   5        5.30        5.98      3.11 o 
  -6  10   5      126.18      137.37      5.02 o 
  -5  10   5       43.87       43.88      3.64 o 
  -4  10   5      345.58      350.74      5.68 o 
  -3  10   5        8.94        6.01      1.91 o 
  -2  10   5        1.90        0.59      1.63 o 
  -1  10   5        5.38        7.36      2.00 o 
   0  10   5      399.66      383.97     12.50 o 
   1  10   5      905.64      896.36     16.55 o 
   2  10   5        0.88       -0.41      1.78 o 
   3  10   5      215.13      210.20      7.21 o 
   4  10   5        4.06       11.60      3.64 o 
   5  10   5        7.46        8.77      7.64 o 
   6  10   5       38.08       43.15      6.75 o 
  -8  11   5       10.96        8.15      6.25 o 
  -7  11   5        0.00        3.00      3.20 o 
  -6  11   5        8.05       10.21      3.03 o 
  -5  11   5      168.72      147.93      5.07 o 
  -4  11   5        5.67        2.13      2.11 o 
  -3  11   5      212.20      218.23      6.77 o 
  -2  11   5      124.38      119.86      3.59 o 
  -1  11   5      109.43      116.41      3.86 o 
   0  11   5       59.50       59.14      3.67 o 
   1  11   5      280.39      280.31      9.70 o 
   2  11   5      141.33      149.18      5.98 o 
   3  11   5       16.73       21.10      3.24 o 
   4  11   5       23.18       17.89      3.56 o 
   5  11   5        0.03        1.44      7.22 o 
   6  11   5       65.06       67.59     10.11 o 
  -7  12   5       62.28       74.97      5.49 o 
  -6  12   5      153.08      138.41      5.88 o 
  -5  12   5        0.05        0.68      2.98 o 
  -4  12   5       88.18       82.15      4.34 o 
  -3  12   5      182.81      198.00      5.22 o 
  -2  12   5      379.07      368.30      8.28 o 
  -1  12   5      912.99      869.60     20.41 o 
   0  12   5       43.15       40.73      3.42 o 
   1  12   5      794.76      780.81     21.18 o 
   2  12   5      222.35      234.84      6.41 o 
   3  12   5       35.83       33.48      3.76 o 
   4  12   5      125.23      131.81      5.86 o 
   5  12   5      105.85      115.87      8.73 o 
  -7  13   5        2.19       -3.13      4.63 o 
  -6  13   5       21.96       19.22      4.10 o 
  -5  13   5       17.76       13.14      3.60 o 
  -4  13   5      207.14      180.31      5.53 o 
  -3  13   5        1.92        0.17      2.39 o 
  -2  13   5       18.65       14.62      2.65 o 
  -1  13   5       13.19       17.08      3.01 o 
   0  13   5       19.95       16.35      2.97 o 
   1  13   5      234.99      229.80      7.61 o 
   2  13   5       70.98       62.81      4.40 o 
   3  13   5        0.18        0.17      3.13 o 
   4  13   5        4.45        4.31      3.62 o 
   5  13   5        0.37       -5.08      5.90 o 
  -7  14   5        2.16       16.99      9.92 o 
  -6  14   5       82.22       92.01      5.94 o 
  -5  14   5       74.22       67.27      5.04 o 
  -4  14   5        1.58       -0.39      2.90 o 
  -3  14   5      263.39      249.19      6.21 o 
  -2  14   5       53.75       54.65      4.32 o 
  -1  14   5        2.23        6.31      2.72 o 
   0  14   5       23.92       19.74      3.33 o 
   1  14   5       20.62       18.06      3.28 o 
   2  14   5       26.18       32.09      3.91 o 
   3  14   5       35.25       34.61      4.19 o 
   4  14   5        5.56        3.92      4.70 o 
   5  14   5       27.13       30.16     11.67 o 
  -6  15   5       63.51       62.90      8.24 o 
  -5  15   5      212.64      241.79     13.02 o 
  -4  15   5       56.58       55.18      4.78 o 
  -3  15   5       66.79       64.59      4.23 o 
  -2  15   5      164.43      168.43      7.59 o 
  -1  15   5      150.61      156.68      5.82 o 
   0  15   5      309.62      304.90      7.69 o 
   1  15   5       12.15        8.51      3.24 o 
   2  15   5      394.96      370.84     10.83 o 
   3  15   5       26.89       36.33      4.46 o 
   4  15   5      118.38      126.63      6.65 o 
   5  15   5       61.38       78.89     12.68 o 
  -5  16   5        0.07       -0.33      4.01 o 
  -4  16   5       11.94        5.16      3.85 o 
  -3  16   5        0.24        0.50      3.48 o 
  -2  16   5       62.94       64.84      4.93 o 
  -1  16   5        0.71        4.62      3.26 o 
   0  16   5       65.05       64.61      4.89 o 
   1  16   5       27.69       21.01      3.86 o 
   2  16   5       14.28       13.56      4.49 o 
   3  16   5        9.20        1.39      5.06 o 
   4  16   5        0.46        1.02      4.43 o 
  -4  17   5       19.82       21.25      4.62 o 
  -3  17   5       31.28       45.77      5.10 o 
  -2  17   5        6.19        9.56      3.99 o 
  -1  17   5        4.90        2.92      3.56 o 
   0  17   5       46.85       60.76      5.03 o 
   1  17   5        0.03       -2.00      3.66 o 
   2  17   5       11.22       18.91      5.22 o 
   3  17   5       41.73       49.61      9.39 o 
  -3  18   5       79.78       90.26     12.39 o 
  -2  18   5       44.66       35.27      4.88 o 
  -1  18   5      120.70      126.58      6.43 o 
   0  18   5      105.25      107.60      6.26 o 
   1  18   5       81.16       75.19      6.97 o 
   2  18   5       12.55       25.97      7.16 o 
  -3  19   5        0.03       -1.19      9.05 o 
  -2  19   5        0.45        7.32      9.09 o 
   0  19   5        2.98        5.01      8.03 o 
  -9   0   6        8.94        7.48      8.51 o 
  -8   0   6       38.41       49.91      6.71 o 
  -7   0   6        4.18        4.33      4.24 o 
  -6   0   6      612.77      606.40     17.80 o 
  -5   0   6      271.12      286.45      6.95 o 
  -4   0   6       89.31       94.31      4.13 o 
  -3   0   6      821.47      818.08     13.33 o 
  -2   0   6       80.85       83.57      3.88 o 
  -1   0   6      115.18       87.73      5.09 o 
   0   0   6      893.24      898.94     12.42 o 
   1   0   6        4.50       -1.52      2.17 o 
   2   0   6      173.30      183.11      5.29 o 
   3   0   6      932.33      882.09     19.03 o 
   4   0   6        1.61       -2.41      3.30 o 
   5   0   6        0.90        0.04      4.20 o 
   6   0   6       25.25       16.25      5.17 o 
   7   0   6       28.12       22.07      6.50 o 
  -9   1   6        9.32        8.83      4.31 o 
  -8   1   6       13.05       13.46      3.73 o 
  -7   1   6       35.75       44.95      5.58 o 
  -6   1   6      174.51      182.35      5.29 o 
  -5   1   6     2022.54     2050.66     20.25 o 
  -4   1   6       23.24       21.78      1.95 o 
  -3   1   6      698.05      693.89      8.31 o 
  -2   1   6      365.62      340.50      4.07 o 
  -1   1   6      397.13      388.86      9.90 o 
   0   1   6       33.46       30.18      2.05 o 
   1   1   6      309.27      306.87      5.15 o 
   2   1   6       15.91       12.80      1.88 o 
   3   1   6      199.38      194.89      6.00 o 
   4   1   6      396.41      371.77      7.51 o 
   5   1   6      545.51      493.00      9.18 o 
   6   1   6       14.34       13.40      3.75 o 
   7   1   6       36.80       33.06      4.85 o 
  -9   2   6       70.42       83.88      6.14 o 
  -8   2   6       60.57       55.15      6.74 o 
  -7   2   6      160.74      152.27      6.46 o 
  -6   2   6      683.92      671.27     14.27 o 
  -5   2   6      905.22      876.37     14.02 o 
  -4   2   6      714.43      701.65      8.03 o 
  -3   2   6      843.96      866.03      9.26 o 
  -2   2   6       34.85       44.34      1.68 o 
  -1   2   6     1228.24     1209.01     13.85 o 
   0   2   6      190.69      189.97      3.47 o 
   1   2   6      656.99      605.24     10.60 o 
   2   2   6      268.66      255.73      4.68 o 
   3   2   6        0.05        2.56      1.81 o 
   4   2   6      827.42      760.91     14.04 o 
   5   2   6        6.01        3.47      3.17 o 
   6   2   6      272.50      250.25      7.51 o 
   7   2   6        3.12       -0.92      4.08 o 
  -9   3   6       57.63       62.67      5.52 o 
  -8   3   6        0.10       -2.26      3.42 o 
  -7   3   6       53.22       67.47      5.21 o 
  -6   3   6      138.61      123.24      6.35 o 
  -5   3   6      208.15      210.00      4.39 o 
  -4   3   6      467.24      454.50      5.09 o 
  -3   3   6       78.19       84.05      2.48 o 
  -2   3   6      758.94      727.02      9.46 o 
  -1   3   6        3.08        2.46      1.09 o 
   0   3   6      139.47      170.98      4.64 o 
   1   3   6      241.33      219.11      4.23 o 
   2   3   6      889.29      864.78     12.31 o 
   3   3   6       87.51       85.31      3.86 o 
   4   3   6      102.47      107.96      4.72 o 
   5   3   6      118.98      120.12      5.38 o 
   6   3   6        3.18        1.74      3.34 o 
   7   3   6       33.42       41.27      5.18 o 
  -9   4   6        5.01        5.97      5.10 o 
  -8   4   6       13.58       11.25      3.69 o 
  -7   4   6        9.92       11.45      3.23 o 
  -6   4   6        1.08        1.02      2.22 o 
  -5   4   6      261.93      253.54      4.30 o 
  -4   4   6     1045.42     1051.92     12.08 o 
  -3   4   6       77.87       75.26      2.40 o 
  -2   4   6      321.40      336.33      5.63 o 
  -1   4   6       46.97       46.81      1.94 o 
   0   4   6      206.06      200.95      3.25 o 
   1   4   6      182.11      189.16      4.32 o 
   2   4   6       38.63       36.39      2.47 o 
   3   4   6      201.34      191.95      5.20 o 
   4   4   6       50.40       60.71      3.96 o 
   5   4   6       25.35       30.58      3.67 o 
   6   4   6       11.64       12.36      3.80 o 
   7   4   6        7.39       11.93      4.55 o 
  -9   5   6       69.19       91.37      8.95 o 
  -8   5   6       68.52       86.37      6.20 o 
  -7   5   6      188.33      187.17      7.18 o 
  -6   5   6      204.39      174.93      6.33 o 
  -5   5   6        1.25        1.13      1.64 o 
  -4   5   6      802.11      769.70     12.37 o 
  -3   5   6      201.13      207.06      4.68 o 
  -2   5   6     1406.91     1402.96     10.82 o 
  -1   5   6       58.46       64.84      2.17 o 
   0   5   6     2037.95     2068.25     35.19 o 
   1   5   6      173.25      170.82      4.34 o 
   2   5   6       78.55       84.32      2.99 o 
   3   5   6      336.10      317.18      6.47 o 
   4   5   6      121.66      136.72      5.15 o 
   5   5   6      136.84      122.69      5.40 o 
   6   5   6       49.33       59.73      5.09 o 
   7   5   6       62.87       75.98      6.80 o 
  -8   6   6      193.15      196.47      8.13 o 
  -7   6   6       53.87       53.24      4.28 o 
  -6   6   6      207.30      193.13      4.65 o 
  -5   6   6      416.35      423.69      5.54 o 
  -4   6   6      331.12      324.89      4.82 o 
  -3   6   6      331.50      333.26      6.25 o 
  -2   6   6      164.31      177.52      4.82 o 
  -1   6   6      609.40      607.52      6.11 o 
   0   6   6        8.60        5.49      1.42 o 
   1   6   6       79.80       88.06      2.66 o 
   2   6   6       87.59       96.27      3.14 o 
   3   6   6       37.60       46.70      3.44 o 
   4   6   6      181.97      189.63      6.76 o 
   5   6   6        8.34       14.73      3.51 o 
   6   6   6      101.24       98.34      5.78 o 
   7   6   6       11.70       15.63      5.52 o 
  -8   7   6        1.39        2.24      4.16 o 
  -7   7   6       30.45       25.19      5.35 o 
  -6   7   6      197.79      197.46      5.35 o 
  -5   7   6        4.00        4.66      1.83 o 
  -4   7   6       14.09       12.86      2.03 o 
  -3   7   6       33.35       38.00      2.15 o 
  -2   7   6        5.60        4.95      1.54 o 
  -1   7   6      168.03      165.52      4.11 o 
   0   7   6      280.76      275.52      6.19 o 
   1   7   6       28.58       26.36      1.95 o 
   2   7   6       82.51       86.54      3.19 o 
   3   7   6      183.67      156.05      4.64 o 
   4   7   6        2.59        4.31      3.55 o 
   5   7   6       13.36        9.22      3.19 o 
   6   7   6        2.30        0.41      3.71 o 
   7   7   6       43.11       39.08     10.60 o 
  -8   8   6      135.09      169.15     19.18 o 
  -7   8   6        0.24       -0.65      3.96 o 
  -6   8   6      136.33      131.50      4.75 o 
  -5   8   6        6.62        6.80      2.14 o 
  -4   8   6        2.30        1.14      1.90 o 
  -3   8   6      278.75      276.30      7.87 o 
  -2   8   6      250.62      252.09      5.92 o 
  -1   8   6      525.47      557.35     19.89 o 
   0   8   6        0.28       -0.33      1.41 o 
   1   8   6      108.54      120.67      3.15 o 
   2   8   6      235.51      231.18      4.20 o 
   3   8   6       25.08       20.23      2.66 o 
   4   8   6      163.38      153.58      5.59 o 
   5   8   6       29.90       38.36      4.24 o 
   6   8   6      164.47      163.72      8.36 o 
  -8   9   6        4.19        0.15      4.97 o 
  -7   9   6       80.83       90.61      4.89 o 
  -6   9   6       40.29       37.50      3.56 o 
  -5   9   6       28.06       31.93      3.06 o 
  -4   9   6      112.80       97.56      3.59 o 
  -3   9   6      165.90      138.98      4.22 o 
  -2   9   6      250.74      247.37      5.86 o 
  -1   9   6       63.53       70.09      4.04 o 
   0   9   6       17.57       23.14      2.39 o 
   1   9   6      171.32      173.75      4.08 o 
   2   9   6      155.77      130.42      3.83 o 
   3   9   6      109.33      120.04      4.36 o 
   4   9   6        7.44       -1.31      3.00 o 
   5   9   6        4.22       -0.43      5.70 o 
   6   9   6        4.88        1.68      4.03 o 
  -8  10   6        0.65        3.84      6.20 o 
  -7  10   6        9.05        7.26      3.27 o 
  -6  10   6      132.54      132.45      5.10 o 
  -5  10   6      104.50       95.77      4.56 o 
  -4  10   6       12.00       13.37      2.36 o 
  -3  10   6      968.32      928.16     10.74 o 
  -2  10   6       76.30       82.14      3.62 o 
  -1  10   6       47.86       45.77      3.07 o 
   0  10   6       47.09       52.07      3.50 o 
   1  10   6      165.74      154.81      5.75 o 
   2  10   6       84.12       86.61      3.95 o 
   3  10   6      248.19      217.59      7.44 o 
   4  10   6      138.18      139.63      8.86 o 
   5  10   6        6.16        0.48      7.35 o 
   6  10   6       42.53       48.20     10.40 o 
  -7  11   6       57.92       55.64      4.73 o 
  -6  11   6       35.73       35.25      3.78 o 
  -5  11   6      119.71      113.69      4.30 o 
  -4  11   6      578.96      593.56      7.67 o 
  -3  11   6        8.22        8.39      2.43 o 
  -2  11   6      290.67      289.97      8.39 o 
  -1  11   6       62.59       64.59      3.55 o 
   0  11   6      683.52      698.94     19.89 o 
   1  11   6      146.34      141.23      5.07 o 
   2  11   6       52.38       48.42      3.99 o 
   3  11   6      217.87      209.98      6.36 o 
   4  11   6       29.72       33.98      5.99 o 
   5  11   6      166.78      173.75     14.26 o 
   6  11   6       12.94       15.38      9.15 o 
  -7  12   6       10.15       17.63      4.07 o 
  -6  12   6       41.95       54.43      5.71 o 
  -5  12   6       25.39       22.03      3.33 o 
  -4  12   6        6.27        9.79      2.95 o 
  -3  12   6      291.79      264.76      6.78 o 
  -2  12   6      189.47      177.67      5.75 o 
  -1  12   6       94.16       92.19      4.52 o 
   0  12   6       56.50       62.94      4.14 o 
   1  12   6      176.51      166.63      5.68 o 
   2  12   6       44.95       48.34      4.45 o 
   3  12   6        8.43        8.55      3.30 o 
   4  12   6       24.16       20.87      4.83 o 
   5  12   6        0.21       -1.09      9.47 o 
  -7  13   6       14.30       15.91      5.51 o 
  -6  13   6        1.88        4.18      3.96 o 
  -5  13   6       13.36        7.60      3.63 o 
  -4  13   6      117.72      127.37      6.32 o 
  -3  13   6       82.47       88.87      4.96 o 
  -2  13   6       53.69       60.68      4.29 o 
  -1  13   6       53.97       53.73      4.06 o 
   0  13   6        0.15        2.68      2.77 o 
   1  13   6      157.96      153.38      5.70 o 
   2  13   6       18.89       12.82      4.35 o 
   3  13   6      103.31      102.19      5.77 o 
   4  13   6       28.79       27.53      5.15 o 
   5  13   6       21.25       39.33     10.37 o 
  -6  14   6       82.42      102.03      6.45 o 
  -5  14   6       35.60       31.31      4.43 o 
  -4  14   6       96.41      108.24      6.49 o 
  -3  14   6      229.77      226.80      6.93 o 
  -2  14   6        3.27       -0.98      3.03 o 
  -1  14   6      247.44      249.92      8.27 o 
   0  14   6        1.59        3.33      2.92 o 
   1  14   6      215.81      207.88     16.07 o 
   2  14   6        0.03       -3.78      3.78 o 
   3  14   6        2.25       -1.69      3.66 o 
   4  14   6       63.32       82.25      6.80 o 
  -5  15   6       24.64       30.25      5.39 o 
  -4  15   6       78.95       96.43      5.99 o 
  -3  15   6        3.53       -1.72      3.41 o 
  -2  15   6        0.93        3.80      3.38 o 
  -1  15   6        0.15        3.76      3.27 o 
   0  15   6       32.03       30.04      4.01 o 
   1  15   6       31.45       24.28      3.96 o 
   2  15   6       14.30       19.38      5.00 o 
   3  15   6       10.38       14.14      5.14 o 
   4  15   6       24.47       16.53      5.90 o 
  -4  16   6        4.67        1.98      6.26 o 
  -3  16   6        9.28       21.04      4.47 o 
  -2  16   6       29.38       22.10      5.03 o 
  -1  16   6       88.86       88.48      5.62 o 
   0  16   6        0.43       -3.52      3.52 o 
   1  16   6      117.80      120.27      6.09 o 
   2  16   6       23.42       38.37      5.88 o 
   3  16   6       26.56       30.38      6.08 o 
  -3  17   6      148.59      140.07      6.78 o 
  -2  17   6        4.52        1.28      4.14 o 
  -1  17   6       32.15       29.64      4.95 o 
   0  17   6        1.33        0.63      4.32 o 
   1  17   6        9.96        8.84      4.95 o 
   2  17   6       16.77       19.27      6.88 o 
  -3  18   6        0.47       -6.55      8.51 o 
  -2  18   6       21.09       29.48     10.05 o 
  -1  18   6        9.79       12.34      6.40 o 
   0  18   6       19.08        9.64      6.78 o 
   1  18   6        8.78       14.00     10.15 o 
  -9   1   7      106.45      123.45      7.84 o 
  -8   1   7        0.00        1.13      3.49 o 
  -7   1   7      156.94      146.56      6.71 o 
  -6   1   7      156.01      158.00      4.33 o 
  -5   1   7      103.71      107.11      3.76 o 
  -4   1   7      138.25      142.41      3.63 o 
  -3   1   7       18.88       18.86      2.39 o 
  -2   1   7      284.62      287.21      4.94 o 
  -1   1   7       70.87       63.71      2.85 o 
   0   1   7      884.53      876.31     13.70 o 
   1   1   7       68.41       76.90      3.17 o 
   2   1   7      408.50      407.21      5.80 o 
   3   1   7      297.20      307.13      6.00 o 
   4   1   7       58.96       68.67      4.46 o 
   5   1   7       75.04       74.77      5.06 o 
   6   1   7        8.17        2.47      3.68 o 
  -9   2   7        3.69        1.42      5.19 o 
  -8   2   7       28.04       23.55      4.45 o 
  -7   2   7       37.78       36.94      5.32 o 
  -6   2   7      110.98      102.05      4.14 o 
  -5   2   7       11.75       10.32      2.11 o 
  -4   2   7      361.73      350.71      7.48 o 
  -3   2   7      482.97      486.38      5.98 o 
  -2   2   7        0.02       -0.10      1.57 o 
  -1   2   7      555.28      570.55     14.98 o 
   0   2   7       10.83        7.78      1.63 o 
   1   2   7      948.18      952.14     22.86 o 
   2   2   7       97.12      102.89      3.69 o 
   3   2   7       99.48       88.57      3.78 o 
   4   2   7      431.05      402.35      8.34 o 
   5   2   7       94.77       93.70      5.30 o 
   6   2   7       87.73       87.77      5.91 o 
  -9   3   7        0.01       -2.94      6.18 o 
  -8   3   7       41.40       51.50      5.73 o 
  -7   3   7       28.78       29.70      3.74 o 
  -6   3   7       85.53       66.84      3.78 o 
  -5   3   7        2.57        2.72      1.97 o 
  -4   3   7        7.85        5.10      1.83 o 
  -3   3   7        0.87        0.27      1.50 o 
  -2   3   7      159.79      154.89      3.92 o 
  -1   3   7        3.83        4.91      1.50 o 
   0   3   7        0.14       -0.43      1.42 o 
   1   3   7        1.23       -1.26      1.47 o 
   2   3   7        2.87        1.92      1.83 o 
   3   3   7        1.71        3.37      2.16 o 
   4   3   7        3.03        9.74      3.02 o 
   5   3   7       10.78       10.55      5.25 o 
   6   3   7        0.10        1.56      3.85 o 
  -9   4   7        5.57       -4.27      9.31 o 
  -8   4   7      180.37      202.98      8.18 o 
  -7   4   7        0.41       -0.59      3.04 o 
  -6   4   7      224.80      232.16      5.62 o 
  -5   4   7        6.05        5.54      2.03 o 
  -4   4   7      702.37      700.82     12.16 o 
  -3   4   7      263.89      257.41      4.46 o 
  -2   4   7       35.65       37.50      2.26 o 
  -1   4   7      279.31      260.63      5.61 o 
   0   4   7      512.03      512.32      8.62 o 
   1   4   7      721.05      724.07      7.33 o 
   2   4   7      165.43      176.84      4.51 o 
   3   4   7      354.26      366.99      8.56 o 
   4   4   7       84.03       81.16      4.65 o 
   5   4   7        0.71        1.56      3.54 o 
   6   4   7       43.69       67.39      6.32 o 
  -9   5   7       56.79       66.44     12.78 o 
  -8   5   7       22.36       26.67      6.89 o 
  -7   5   7        0.05       -1.27      3.09 o 
  -6   5   7        0.39       -0.82      2.41 o 
  -5   5   7       44.56       48.86      2.91 o 
  -4   5   7        0.58        1.42      1.82 o 
  -3   5   7      208.35      217.85      5.73 o 
  -2   5   7      294.02      277.70      4.59 o 
  -1   5   7       66.75       80.98      2.85 o 
   0   5   7      134.19      138.40      5.81 o 
   1   5   7      125.56      126.78      3.55 o 
   2   5   7        0.02        1.72      1.80 o 
   3   5   7       26.59       28.82      3.33 o 
   4   5   7        2.23        1.85      3.01 o 
   5   5   7        3.65        0.61      3.47 o 
   6   5   7        5.86        6.07      4.27 o 
  -8   6   7       13.29        8.31      4.50 o 
  -7   6   7       17.63       11.33      3.60 o 
  -6   6   7       19.36       23.64      3.04 o 
  -5   6   7      711.60      661.44      9.73 o 
  -4   6   7      247.07      228.01      4.70 o 
  -3   6   7      270.93      272.86      4.78 o 
  -2   6   7       27.05       27.03      2.57 o 
  -1   6   7      397.66      424.70     12.51 o 
   0   6   7        9.49        8.12      1.81 o 
   1   6   7      207.05      198.68      6.66 o 
   2   6   7       54.55       60.55      3.04 o 
   3   6   7      240.54      237.99     11.58 o 
   4   6   7       27.88       27.13      4.34 o 
   5   6   7       33.28       32.73      4.33 o 
   6   6   7       37.64       34.23      4.92 o 
  -8   7   7        0.40       -2.05      4.26 o 
  -7   7   7       72.33       61.93      7.05 o 
  -6   7   7       21.03       17.39      3.40 o 
  -5   7   7      218.10      220.13      4.91 o 
  -4   7   7       62.43       71.70      3.23 o 
  -3   7   7        0.30        1.27      1.77 o 
  -2   7   7      265.38      249.97      5.04 o 
  -1   7   7      134.08      128.09      3.53 o 
   0   7   7      282.88      288.64      5.44 o 
   1   7   7       68.00       77.39      3.13 o 
   2   7   7     1153.19     1166.76     12.32 o 
   3   7   7      283.07      300.72      8.45 o 
   4   7   7      286.62      294.66      8.70 o 
   5   7   7      157.75      156.98      6.53 o 
   6   7   7        2.12        2.57      4.29 o 
  -8   8   7       17.45       15.98      5.29 o 
  -7   8   7       32.34       30.98      4.29 o 
  -6   8   7        7.27        8.44      2.93 o 
  -5   8   7       60.52       57.04      3.79 o 
  -4   8   7       64.87       52.25      3.40 o 
  -3   8   7      137.89      123.51      4.10 o 
  -2   8   7        0.02       -1.13      1.98 o 
  -1   8   7      212.54      217.53      6.01 o 
   0   8   7       19.17       10.35      2.14 o 
   1   8   7       22.61       33.19      2.55 o 
   2   8   7       18.55       17.83      2.65 o 
   3   8   7       60.63       68.04      4.48 o 
   4   8   7       11.41        8.09      7.83 o 
   5   8   7       76.17       78.23      6.34 o 
   6   8   7        0.20       -1.41      6.45 o 
  -8   9   7        3.23       -8.57      8.57 o 
  -7   9   7      133.05      136.88      6.40 o 
  -6   9   7      143.66      118.65      4.91 o 
  -5   9   7       40.47       43.23      3.38 o 
  -4   9   7      323.14      288.07      6.22 o 
  -3   9   7       38.07       33.38      3.51 o 
  -2   9   7      206.81      213.93      5.15 o 
  -1   9   7      109.49      103.57      4.44 o 
   0   9   7      444.15      440.61     13.06 o 
   1   9   7      824.92      828.77     24.85 o 
   2   9   7      252.46      234.71      6.35 o 
   3   9   7        7.67        7.90      3.13 o 
   4   9   7        0.26        2.25      4.84 o 
   5   9   7       38.61       61.23     10.53 o 
  -7  10   7        1.15       -1.27      3.92 o 
  -6  10   7        1.54        0.46      3.41 o 
  -5  10   7        0.19       -0.47      3.04 o 
  -4  10   7       89.29       82.40      4.14 o 
  -3  10   7        2.00        1.15      2.45 o 
  -2  10   7        8.30       10.17      2.47 o 
  -1  10   7      189.63      207.28      7.54 o 
   0  10   7       89.08       90.00      3.94 o 
   1  10   7       95.73       90.15      4.52 o 
   2  10   7        3.79        4.99      2.99 o 
   3  10   7      213.07      206.42      6.45 o 
   4  10   7       14.31        9.44      4.38 o 
   5  10   7       42.54       40.01     10.37 o 
  -7  11   7       82.34       88.62      5.50 o 
  -6  11   7        1.83        3.25      3.67 o 
  -5  11   7        0.25        3.61      3.11 o 
  -4  11   7       20.28       22.18      3.15 o 
  -3  11   7        2.95        4.80      2.51 o 
  -2  11   7       32.35       34.99      3.26 o 
  -1  11   7      196.31      194.86      8.98 o 
   0  11   7      108.57      120.31      4.99 o 
   1  11   7       90.75       83.74      4.76 o 
   2  11   7      109.78      106.71      7.42 o 
   3  11   7        2.63       -0.08      3.98 o 
   4  11   7        4.40       -1.97      5.28 o 
   5  11   7        2.07       -6.17      8.64 o 
  -7  12   7       11.42        6.55      8.89 o 
  -6  12   7      112.28      117.81      6.30 o 
  -5  12   7       87.96       85.68      5.46 o 
  -4  12   7        3.73       -2.18      2.90 o 
  -3  12   7        4.77        2.75      2.93 o 
  -2  12   7       27.12       32.54      3.94 o 
  -1  12   7      376.46      386.49      8.15 o 
   0  12   7      245.21      247.08      7.88 o 
   1  12   7      106.03       96.33      5.55 o 
   2  12   7      341.89      350.10     23.52 o 
   3  12   7        1.86        3.14      4.17 o 
   4  12   7        0.73        6.59      5.65 o 
  -6  13   7       13.61       20.81      5.20 o 
  -5  13   7        0.14       -1.78      4.08 o 
  -4  13   7       95.65       80.65      5.41 o 
  -3  13   7      122.57       95.89      5.19 o 
  -2  13   7        9.08        9.16      3.30 o 
  -1  13   7      210.63      190.08      6.39 o 
   0  13   7       63.19       53.16      5.34 o 
   1  13   7        2.38       -0.27      3.07 o 
   2  13   7       43.29       45.93      6.26 o 
   3  13   7       58.88       58.68      7.41 o 
   4  13   7        5.01       -1.96      6.49 o 
  -5  14   7        2.74        7.05      5.80 o 
  -4  14   7       67.66       58.73      7.86 o 
  -3  14   7       89.47       85.00      6.86 o 
  -2  14   7       22.09       24.19      3.90 o 
  -1  14   7       34.02       49.66      5.87 o 
   0  14   7        0.04       -0.07      2.88 o 
   1  14   7       80.25       83.74      5.21 o 
   2  14   7        1.01        1.62      5.11 o 
   3  14   7       10.14       15.23      6.21 o 
  -4  15   7       70.54       85.73      6.04 o 
  -3  15   7       30.00       49.98      5.07 o 
  -2  15   7      151.14      157.88      7.85 o 
  -1  15   7        3.34        6.16      3.58 o 
   0  15   7      263.37      250.12     10.40 o 
   1  15   7       22.02       36.95      5.37 o 
   2  15   7       46.16       50.57      7.54 o 
  -4  16   7        2.59        2.32      7.50 o 
  -3  16   7       27.11       31.80      5.13 o 
  -2  16   7        0.03       -1.38      3.65 o 
  -1  16   7       35.18       34.66      4.71 o 
   0  16   7       46.73       47.03      6.20 o 
   1  16   7       59.49       39.57      5.65 o 
  -3  17   7        9.11        7.51      9.15 o 
  -2  17   7      101.80      113.90     11.58 o 
  -1  17   7       21.43       35.92      7.48 o 
   0  17   7       57.73       80.08     20.44 o 
   1  17   7        0.72        4.78     10.31 o 
  -8   0   8        6.59        3.64      5.27 o 
  -7   0   8       13.05       21.85      5.68 o 
  -6   0   8       95.36       93.33      5.42 o 
  -5   0   8      141.79      147.45      7.20 o 
  -4   0   8     3187.29     3145.99    101.92 o 
  -3   0   8      201.09      186.22      7.61 o 
  -2   0   8      118.24      129.87     14.61 o 
  -1   0   8      253.80      252.89     12.51 o 
   0   0   8       39.52       37.26      4.50 o 
   1   0   8       71.79       77.75      4.56 o 
   2   0   8      259.70      265.77      7.30 o 
   3   0   8      115.84      105.66      7.18 o 
   4   0   8      369.72      336.52     11.69 o 
   5   0   8       24.41       15.93      5.55 o 
  -8   1   8      119.06      128.79      7.30 o 
  -7   1   8        2.61        4.46      3.40 o 
  -6   1   8        0.13        2.09      2.39 o 
  -5   1   8       81.33       81.97      4.25 o 
  -4   1   8     1096.51     1072.93     12.12 o 
  -3   1   8       17.92       17.57      2.74 o 
  -2   1   8      894.98      864.84     21.33 o 
  -1   1   8       57.42       50.34      2.98 o 
   0   1   8       45.87       44.32      3.30 o 
   1   1   8       85.22       85.74      3.66 o 
   2   1   8        3.14        1.75      1.97 o 
   3   1   8       25.45       24.94      3.50 o 
   4   1   8       22.82       21.84      3.84 o 
   5   1   8       90.29       79.08      5.48 o 
  -8   2   8      110.21      104.33      6.97 o 
  -7   2   8       30.78       29.19      3.97 o 
  -6   2   8        0.05       -1.36      2.49 o 
  -5   2   8      470.83      471.26      7.34 o 
  -4   2   8      372.56      361.17      9.22 o 
  -3   2   8      825.24      788.47     10.01 o 
  -2   2   8       83.28       81.85      3.63 o 
  -1   2   8      145.83      152.23      4.21 o 
   0   2   8       26.46       28.28      2.37 o 
   1   2   8        0.66        0.44      1.95 o 
   2   2   8      432.12      423.22      8.72 o 
   3   2   8        0.84       -0.80      2.81 o 
   4   2   8       67.13       69.18      4.97 o 
   5   2   8       12.04        8.33      3.90 o 
  -8   3   8        0.73       -0.63      3.84 o 
  -7   3   8        4.31        2.12      3.31 o 
  -6   3   8      186.37      189.78      5.50 o 
  -5   3   8      217.70      214.35      5.33 o 
  -4   3   8     1300.07     1287.69     12.98 o 
  -3   3   8      518.00      488.73      7.03 o 
  -2   3   8      401.32      361.49     11.64 o 
  -1   3   8       13.75       11.11      1.89 o 
   0   3   8      451.40      465.65      8.47 o 
   1   3   8      139.09      146.38      4.35 o 
   2   3   8      361.80      342.69      6.41 o 
   3   3   8      479.07      500.33     13.64 o 
   4   3   8        0.12       -0.85      3.32 o 
   5   3   8      278.18      264.90      9.78 o 
  -8   4   8        3.66        6.50      3.90 o 
  -7   4   8        0.33        2.49      3.25 o 
  -6   4   8        5.30        4.84      3.13 o 
  -5   4   8       49.88       51.14      4.60 o 
  -4   4   8       75.10       78.70      4.20 o 
  -3   4   8      100.59       97.09      4.36 o 
  -2   4   8      111.26       99.95      3.69 o 
  -1   4   8       21.72       26.41      2.53 o 
   0   4   8       14.94        9.86      2.01 o 
   1   4   8      167.31      153.71      4.12 o 
   2   4   8      233.71      243.53      5.56 o 
   3   4   8       39.56       45.64      3.94 o 
   4   4   8       11.19        9.88      3.66 o 
   5   4   8       30.03       17.91      4.25 o 
  -8   5   8        1.34        1.86      4.08 o 
  -7   5   8      282.04      278.35      8.71 o 
  -6   5   8      198.58      202.43      6.38 o 
  -5   5   8       43.55       43.95      3.46 o 
  -4   5   8      153.99      165.83      4.74 o 
  -3   5   8       30.41       36.39      2.91 o 
  -2   5   8      411.61      397.43      6.91 o 
  -1   5   8        2.50        1.92      1.92 o 
   0   5   8      267.55      283.45      8.93 o 
   1   5   8      244.03      255.60      5.07 o 
   2   5   8        7.38        7.46      2.49 o 
   3   5   8      309.84      303.72      7.37 o 
   4   5   8       34.74       27.36      4.02 o 
   5   5   8      154.50      156.44      8.51 o 
  -8   6   8       47.66       41.79      7.20 o 
  -7   6   8        6.01        5.45      4.37 o 
  -6   6   8       20.82       31.48      4.10 o 
  -5   6   8      594.76      580.24      8.43 o 
  -4   6   8       14.76       12.56      2.36 o 
  -3   6   8      562.91      546.39      9.12 o 
  -2   6   8        0.00        1.95      2.01 o 
  -1   6   8      412.84      407.66      7.12 o 
   0   6   8       40.43       40.05      3.04 o 
   1   6   8      140.86      156.79      4.22 o 
   2   6   8      430.64      443.81      7.49 o 
   3   6   8        1.10        3.31      3.07 o 
   4   6   8      122.39      102.11      5.79 o 
   5   6   8        7.37        2.33      4.21 o 
  -8   7   8        3.93        3.08      9.09 o 
  -7   7   8        5.76       -0.05      4.32 o 
  -6   7   8       12.21        4.01      4.10 o 
  -5   7   8       27.77       20.57      3.53 o 
  -4   7   8        4.30        2.94      2.49 o 
  -3   7   8       11.90        6.81      2.18 o 
  -2   7   8      143.78      137.75      4.46 o 
  -1   7   8        2.13        3.17      2.20 o 
   0   7   8       60.11       55.34      3.41 o 
   1   7   8        0.01       -0.16      1.98 o 
   2   7   8        0.05        0.61      2.52 o 
   3   7   8       16.07       12.49      3.52 o 
   4   7   8        1.27       -0.26      4.20 o 
   5   7   8        2.32        8.17      4.36 o 
  -7   8   8      103.93      132.79     11.85 o 
  -6   8   8      246.93      242.28      8.59 o 
  -5   8   8       85.98       99.59      4.57 o 
  -4   8   8       21.71       15.65      2.80 o 
  -3   8   8      574.54      541.32      9.17 o 
  -2   8   8      108.00      113.00      4.79 o 
  -1   8   8      546.48      524.17     11.48 o 
   0   8   8       16.51       15.78      3.02 o 
   1   8   8      114.82      108.91      4.92 o 
   2   8   8       42.08       45.77      3.64 o 
   3   8   8       50.91       47.07      4.37 o 
   4   8   8      156.13      181.76      8.66 o 
   5   8   8        0.74        1.56      5.02 o 
  -7   9   8       56.99       72.40      6.86 o 
  -6   9   8       19.20       10.83      4.51 o 
  -5   9   8       69.83       76.46      4.48 o 
  -4   9   8       21.69       22.77      3.11 o 
  -3   9   8       15.54       12.92      2.82 o 
  -2   9   8       74.87       72.93      3.94 o 
  -1   9   8        3.72        1.90      2.67 o 
   0   9   8      123.73      127.69      5.15 o 
   1   9   8       22.27       23.95      3.42 o 
   2   9   8       31.73       25.83      3.73 o 
   3   9   8        5.49        3.59      3.90 o 
   4   9   8       50.37       35.70      6.88 o 
   5   9   8        7.71        2.25      9.25 o 
  -7  10   8       32.26       27.77      5.86 o 
  -6  10   8        0.05        1.25      3.69 o 
  -5  10   8       81.41       84.07      4.70 o 
  -4  10   8       13.63       11.10      3.10 o 
  -3  10   8       60.28       68.93      4.04 o 
  -2  10   8      156.96      137.81      4.91 o 
  -1  10   8       37.44       35.21      3.70 o 
   0  10   8      135.20      139.44      5.38 o 
   1  10   8      117.89      123.69      5.44 o 
   2  10   8        0.80        2.62      3.62 o 
   3  10   8        3.12        7.55      3.75 o 
   4  10   8      121.45      136.66     10.14 o 
  -7  11   8       59.37       80.85     12.49 o 
  -6  11   8       40.13       50.83      4.66 o 
  -5  11   8       22.04       17.51      3.56 o 
  -4  11   8      140.31      126.88      5.16 o 
  -3  11   8       23.42       24.99      3.42 o 
  -2  11   8      356.57      352.56     11.12 o 
  -1  11   8       18.42       12.79      3.23 o 
   0  11   8        0.06        0.98      2.97 o 
   1  11   8       85.08       86.82      5.12 o 
   2  11   8        0.39       -1.12      3.83 o 
   3  11   8      365.77      350.54     12.72 o 
   4  11   8        2.16        0.96      8.83 o 
  -6  12   8       19.50       10.83      5.42 o 
  -5  12   8       20.39       27.80      4.56 o 
  -4  12   8        0.32       -1.19      3.11 o 
  -3  12   8       18.98       13.23      3.28 o 
  -2  12   8       25.39       28.69      3.59 o 
  -1  12   8       44.46       40.27      4.87 o 
   0  12   8        3.70        6.38      3.73 o 
   1  12   8      177.03      172.63      7.33 o 
   2  12   8       38.78       34.70      8.40 o 
   3  12   8       33.46       27.35      6.34 o 
   4  12   8       33.72       21.29     10.44 o 
  -5  13   8       15.01       10.39      6.28 o 
  -4  13   8       49.55       52.45      5.06 o 
  -3  13   8       25.37       26.47      4.24 o 
  -2  13   8       69.72       85.53      5.46 o 
  -1  13   8       52.73       61.03      8.78 o 
   0  13   8      105.42       98.73      7.59 o 
   1  13   8        9.31       10.59      4.15 o 
   2  13   8       27.14       24.83      6.15 o 
   3  13   8        6.15        3.53      8.64 o 
  -5  14   8        3.80       -8.32      9.18 o 
  -4  14   8        2.89       -1.84      4.23 o 
  -3  14   8      300.00      304.48     11.31 o 
  -2  14   8        8.67        4.13      3.88 o 
  -1  14   8       29.63       29.20      4.14 o 
   0  14   8       71.13      103.09      8.72 o 
   1  14   8       13.23       11.59      5.42 o 
   2  14   8      102.00       94.95     11.88 o 
  -4  15   8        6.88       16.72     16.12 o 
  -3  15   8        1.07        0.11      4.24 o 
  -2  15   8       10.67        6.61      4.22 o 
  -1  15   8        9.82       13.31      4.15 o 
   0  15   8        0.00       -0.94      4.18 o 
  -3  16   8        1.64       24.50     12.04 o 
  -2  16   8       37.93       24.85     10.85 o 
  -1  16   8       22.37       13.57      6.56 o 
   0  16   8        5.43       -1.19      8.51 o 
  -8   1   9       12.95       19.36      9.57 o 
  -7   1   9       34.06       41.48      7.72 o 
  -6   1   9      122.78      146.39      6.24 o 
  -5   1   9        0.01        0.01      2.95 o 
  -4   1   9        9.77        7.36      2.92 o 
  -3   1   9      417.18      433.36      8.20 o 
  -2   1   9      175.21      167.14      5.45 o 
  -1   1   9        4.47        4.81      2.25 o 
   0   1   9      239.09      245.41      5.58 o 
   1   1   9       37.90       50.18      3.48 o 
   2   1   9       68.96       64.86      3.54 o 
   3   1   9       37.04       31.39      4.04 o 
   4   1   9       16.46       15.71      4.15 o 
   5   1   9       34.86       40.39      5.11 o 
  -8   2   9      148.30      176.96     10.42 o 
  -7   2   9        0.47       -5.00      5.32 o 
  -6   2   9       56.36       77.07      5.49 o 
  -5   2   9      129.62      123.99      6.61 o 
  -4   2   9       24.18       26.89      4.64 o 
  -3   2   9        0.05       -0.82      2.54 o 
  -2   2   9       17.10       13.54      2.99 o 
  -1   2   9       10.19       10.28      2.42 o 
   0   2   9       38.62       40.74      3.08 o 
   1   2   9      301.48      285.10      8.52 o 
   2   2   9       81.47       87.05      3.88 o 
   3   2   9        8.55       14.62      4.77 o 
   4   2   9       24.04       22.60      4.32 o 
   5   2   9       18.88       20.67      9.83 o 
  -8   3   9        6.87       -3.25      5.95 o 
  -7   3   9        0.06       -3.34      4.93 o 
  -6   3   9       41.54       35.62      4.06 o 
  -5   3   9       46.89       36.90      3.88 o 
  -4   3   9       52.62       51.63      4.31 o 
  -3   3   9      400.64      387.98      7.80 o 
  -2   3   9       21.98       31.69      3.67 o 
  -1   3   9       26.25       34.47      3.01 o 
   0   3   9        2.55        2.67      2.06 o 
   1   3   9       11.51       10.25      2.64 o 
   2   3   9       25.49       26.53      3.15 o 
   3   3   9        0.20        0.91      3.22 o 
   4   3   9       56.75       57.17      5.28 o 
   5   3   9        1.70        9.05      6.60 o 
  -8   4   9       63.18       77.61     11.98 o 
  -7   4   9      192.13      227.30     10.51 o 
  -6   4   9       11.99       10.03      3.43 o 
  -5   4   9      110.75      109.79      5.19 o 
  -4   4   9        9.17        2.48      2.74 o 
  -3   4   9      492.56      462.88      8.49 o 
  -2   4   9       74.00       75.81      3.81 o 
  -1   4   9      355.51      358.22      8.91 o 
   0   4   9       15.29       19.37      3.68 o 
   1   4   9       27.18       24.66      3.01 o 
   2   4   9        0.08       -1.70      2.48 o 
   3   4   9        0.07       -3.27      3.27 o 
   4   4   9       30.91       36.47      4.81 o 
   5   4   9        0.05       -1.77      8.89 o 
  -8   5   9        0.77       -1.83      8.99 o 
  -7   5   9        0.11       -3.78      3.78 o 
  -6   5   9        0.55       -1.85      3.90 o 
  -5   5   9       38.33       35.02      4.00 o 
  -4   5   9        0.08        0.49      2.88 o 
  -3   5   9       65.30       70.72      3.85 o 
  -2   5   9      152.66      144.11      4.71 o 
  -1   5   9       25.89       20.74      2.79 o 
   0   5   9       36.99       42.71      3.37 o 
   1   5   9       71.87       79.17      3.67 o 
   2   5   9      114.41      114.49      5.22 o 
   3   5   9        3.21        2.21      3.46 o 
   4   5   9        7.41       10.00      4.39 o 
   5   5   9        0.78        9.47      9.54 o 
  -7   6   9        3.70        3.56      4.60 o 
  -6   6   9        8.08       14.55      5.66 o 
  -5   6   9        0.26        4.11      4.63 o 
  -4   6   9       59.98       66.94      4.53 o 
  -3   6   9       24.19       31.82      3.30 o 
  -2   6   9      119.13      123.62      5.09 o 
  -1   6   9       26.11       28.22      3.07 o 
   0   6   9      163.61      159.12      4.90 o 
   1   6   9       13.17       13.58      3.21 o 
   2   6   9      187.30      188.21      6.38 o 
   3   6   9       85.06       90.32      5.48 o 
   4   6   9       34.44       35.06      4.90 o 
  -7   7   9       11.57       26.91      7.85 o 
  -6   7   9       71.86       94.35      8.51 o 
  -5   7   9        0.67       -3.25      3.70 o 
  -4   7   9      350.38      309.52     13.43 o 
  -3   7   9       11.39        6.42      3.03 o 
  -2   7   9       78.49       75.64      5.06 o 
  -1   7   9       48.44       39.84      3.37 o 
   0   7   9        3.56        5.75      2.77 o 
   1   7   9       69.17       75.79      4.17 o 
   2   7   9       23.18       19.80      3.71 o 
   3   7   9      101.52      103.50      5.84 o 
   4   7   9        1.85        0.13      4.31 o 
  -7   8   9        0.89       -4.58      6.29 o 
  -6   8   9       39.73       32.89      6.96 o 
  -5   8   9       42.76       32.12      5.03 o 
  -4   8   9       60.81       56.68      4.61 o 
  -3   8   9        8.53        5.21      3.20 o 
  -2   8   9      109.48       85.73      4.78 o 
  -1   8   9        8.55        7.06      3.05 o 
   0   8   9       10.44       11.45      3.29 o 
   1   8   9        0.47       -1.01      3.00 o 
   2   8   9       12.12       13.52      4.36 o 
   3   8   9        0.24       -0.47      4.31 o 
   4   8   9       11.82       -1.46      6.42 o 
  -7   9   9       63.94       58.63     11.56 o 
  -6   9   9       31.69       28.26      5.24 o 
  -5   9   9       26.03       22.52      4.11 o 
  -4   9   9       25.06       30.62      4.15 o 
  -3   9   9       44.71       45.29      4.35 o 
  -2   9   9       14.15       14.37      3.42 o 
  -1   9   9      156.75      160.86      5.82 o 
   0   9   9       68.23       65.65      4.81 o 
   1   9   9       10.73       11.25      6.52 o 
   2   9   9       38.66       40.78      5.26 o 
   3   9   9       29.95       27.50      6.24 o 
   4   9   9        0.00        3.58      6.56 o 
  -6  10   9        6.60        9.08      4.46 o 
  -5  10   9       17.32       11.07      3.48 o 
  -4  10   9        2.88       -3.40      3.40 o 
  -3  10   9       91.64       94.74      5.50 o 
  -2  10   9        0.22       -2.60      3.17 o 
  -1  10   9       19.14       23.68      3.76 o 
   0  10   9      135.55      141.47      6.01 o 
   1  10   9       37.05       41.06      4.44 o 
   2  10   9      185.02      180.51      8.12 o 
   3  10   9      130.89      126.81      9.11 o 
   4  10   9        4.79        7.06     10.18 o 
  -6  11   9        0.81        3.09      5.99 o 
  -5  11   9       26.78       28.09      4.70 o 
  -4  11   9       15.71       12.33      3.66 o 
  -3  11   9        8.80       13.93      3.93 o 
  -2  11   9       53.69       55.22      4.73 o 
  -1  11   9        7.93        5.57      3.49 o 
   0  11   9      163.97      162.99      6.27 o 
   1  11   9       83.48       82.79      5.53 o 
   2  11   9       64.77       81.52      6.59 o 
   3  11   9        9.57       31.79     10.76 o 
  -5  12   9       54.83       63.60      6.72 o 
  -4  12   9       20.44       20.56      6.21 o 
  -3  12   9        5.03        9.93      4.02 o 
  -2  12   9       17.80       30.45      4.55 o 
  -1  12   9       55.06       55.21      4.83 o 
   0  12   9        8.32       10.58      4.40 o 
   1  12   9        2.04        2.76      7.13 o 
   2  12   9        0.15        0.55      7.64 o 
  -5  13   9        1.46       16.12     10.08 o 
  -4  13   9       34.86       26.70      6.66 o 
  -3  13   9       40.74       28.77      5.42 o 
  -2  13   9       20.44       28.59      6.30 o 
  -1  13   9        9.27       12.28      4.44 o 
   0  13   9      141.86      115.75      7.20 o 
   1  13   9       28.64       38.79      9.92 o 
  -4  14   9        3.53       -6.78      8.03 o 
  -3  14   9        0.63       -1.80      9.15 o 
  -2  14   9       17.28       20.47      5.29 o 
  -1  14   9       36.18       37.57     10.21 o 
   0  14   9       25.31       16.86      8.89 o 
  -7   0  10       52.54       77.13     12.75 o 
  -6   0  10       52.41       39.80      6.42 o 
  -5   0  10      124.30      119.25     11.16 o 
  -4   0  10        2.05        3.94      4.33 o 
  -3   0  10     2780.45     2682.08     29.20 o 
  -2   0  10       54.42       49.81      6.11 o 
  -1   0  10      718.29      713.76     15.25 o 
   0   0  10       10.06       10.68      3.48 o 
   1   0  10        4.59        9.38      3.65 o 
   2   0  10      218.72      217.04      8.00 o 
   3   0  10        1.60       10.58      5.83 o 
   4   0  10      159.23      170.82     15.03 o 
  -7   1  10      159.94      177.82     14.87 o 
  -6   1  10        4.18        2.97      3.74 o 
  -5   1  10        3.42        0.84      3.27 o 
  -4   1  10       16.58       10.09      3.36 o 
  -3   1  10      145.70      142.42      5.62 o 
  -2   1  10       33.50       34.37      3.79 o 
  -1   1  10       82.40       89.33      4.84 o 
   0   1  10       10.61        9.61      2.80 o 
   1   1  10        0.91        2.24      2.52 o 
   2   1  10        0.40       -0.76      2.65 o 
   3   1  10        0.60        0.53      3.78 o 
   4   1  10       19.49       25.38      5.63 o 
  -7   2  10       13.61       19.78      6.67 o 
  -6   2  10        3.87        6.18      3.72 o 
  -5   2  10       59.87       64.76      4.81 o 
  -4   2  10        5.44        4.22      3.09 o 
  -3   2  10       76.30       79.72      4.80 o 
  -2   2  10       11.70       10.71      3.08 o 
  -1   2  10       57.58       61.75      4.50 o 
   0   2  10       12.10       14.59      3.88 o 
   1   2  10       12.31        8.22      2.94 o 
   2   2  10       19.46       22.71      3.11 o 
   3   2  10       16.07       16.56      4.37 o 
   4   2  10       16.77       15.77      6.78 o 
  -7   3  10       68.96      100.66     12.94 o 
  -6   3  10       14.86       17.49      4.00 o 
  -5   3  10        0.98        0.52      3.30 o 
  -4   3  10      396.94      368.58      9.53 o 
  -3   3  10        0.19        3.99      2.97 o 
  -2   3  10      343.37      327.42     10.03 o 
  -1   3  10       11.77       13.21      2.86 o 
   0   3  10       57.83       66.18      4.62 o 
   1   3  10      163.19      168.85     11.70 o 
   2   3  10       50.62       66.73      4.61 o 
   3   3  10      471.33      455.18     10.09 o 
   4   3  10        7.93        7.71      7.80 o 
  -7   4  10        2.93       10.61      6.16 o 
  -6   4  10       56.03       48.27      4.85 o 
  -5   4  10        0.01       -1.29      3.31 o 
  -4   4  10        1.19        0.25      3.11 o 
  -3   4  10       82.71       82.46      5.37 o 
  -2   4  10       79.46       93.99      5.04 o 
  -1   4  10       10.36        5.77      2.81 o 
   0   4  10        1.40        0.48      2.73 o 
   1   4  10        2.73       -0.30      3.32 o 
   2   4  10        0.02       -0.39      3.40 o 
   3   4  10        4.04        6.09      4.20 o 
   4   4  10        0.65       -5.72      6.40 o 
  -7   5  10       11.66        1.86      7.35 o 
  -6   5  10      170.35      171.71      8.04 o 
  -5   5  10        3.52       -3.36      3.36 o 
  -4   5  10      154.63      140.46      5.85 o 
  -3   5  10        9.82       13.53      3.41 o 
  -2   5  10       38.05       36.72      3.57 o 
  -1   5  10        0.04       -2.15      2.63 o 
   0   5  10       27.90       26.49      3.33 o 
   1   5  10       54.96       59.62      4.62 o 
   2   5  10        0.01       -1.67      3.52 o 
   3   5  10       18.06       22.68      4.85 o 
   4   5  10       64.75       77.29      8.97 o 
  -7   6  10       32.72       37.50     10.79 o 
  -6   6  10       73.17       65.01     10.79 o 
  -5   6  10       70.19       68.48      8.87 o 
  -4   6  10        7.43        6.45      3.47 o 
  -3   6  10       30.19       28.19      3.96 o 
  -2   6  10        1.37        4.29      2.78 o 
  -1   6  10       12.01       17.14      3.15 o 
   0   6  10       40.49       49.84      3.89 o 
   1   6  10        6.93        3.58      3.34 o 
   2   6  10      186.35      161.23      7.64 o 
   3   6  10       48.83       50.89      6.33 o 
  -7   7  10        0.13        3.95      9.89 o 
  -6   7  10       95.91      114.75     18.32 o 
  -5   7  10       23.86       28.05      6.13 o 
  -4   7  10        0.01        4.59      4.24 o 
  -3   7  10       22.02       23.75      3.78 o 
  -2   7  10       25.55       21.25      3.67 o 
  -1   7  10       33.71       37.16      5.78 o 
   0   7  10        3.98        7.01      2.95 o 
   1   7  10        5.13        5.01      3.12 o 
   2   7  10        3.07        5.50      4.56 o 
   3   7  10       16.41        4.40      6.81 o 
  -6   8  10        2.60        2.51      6.08 o 
  -5   8  10      216.05      203.33      8.67 o 
  -4   8  10       13.97        5.81      4.22 o 
  -3   8  10      103.94      101.28      5.69 o 
  -2   8  10       94.97      101.04      5.54 o 
  -1   8  10      142.93      127.07      5.97 o 
   0   8  10      123.60      126.09      5.97 o 
   1   8  10       20.27       22.83      4.18 o 
   2   8  10       62.61       63.69      7.75 o 
   3   8  10       10.47       14.61      9.31 o 
  -5   9  10       65.40       73.03      8.76 o 
  -4   9  10       40.54       49.08      5.46 o 
  -3   9  10        0.00        2.60      3.69 o 
  -2   9  10       75.03       84.76      5.30 o 
  -1   9  10        8.48        3.26      3.67 o 
   0   9  10       39.08       38.03      4.49 o 
   1   9  10       17.34       13.95      4.21 o 
   2   9  10        0.98       -5.64      5.64 o 
  -5  10  10        4.01       -4.14      6.38 o 
  -4  10  10        4.75        5.37      4.31 o 
  -3  10  10        3.18       -1.78      5.10 o 
  -2  10  10       14.33       19.91      4.06 o 
  -1  10  10        0.75        1.57      3.54 o 
   0  10  10        0.02        1.55      3.83 o 
   1  10  10       94.36       86.97      7.03 o 
   2  10  10       28.53       29.86      9.14 o 
  -5  11  10       12.02        8.06      9.47 o 
  -4  11  10       28.94       35.11      6.07 o 
  -3  11  10        0.03       -1.30      4.11 o 
  -2  11  10       32.99       42.41      4.84 o 
  -1  11  10       57.38       70.35      7.35 o 
   0  11  10       21.95       17.36      4.50 o 
   1  11  10       63.05       78.25     12.88 o 
  -4  12  10        0.21        2.11      6.28 o 
  -3  12  10        1.66       -5.05      5.05 o 
  -2  12  10        2.08        0.71      3.96 o 
  -1  12  10       11.83        5.96      4.94 o 
   0  12  10        1.05       -5.75      7.58 o 
  -6   1  11       26.76       33.23      4.87 o 
  -5   1  11        5.88        8.88      3.97 o 
  -4   1  11       17.22       20.62      4.02 o 
  -3   1  11       81.00       91.55      5.38 o 
  -2   1  11       10.89       15.00      3.81 o 
  -1   1  11       46.47       63.44      4.75 o 
   0   1  11        0.22       -0.63      3.48 o 
   1   1  11       68.24       85.88      4.95 o 
   2   1  11        0.25       -0.82      3.87 o 
   3   1  11        0.08        2.73      6.68 o 
  -7   2  11       44.26       38.27     10.63 o 
  -6   2  11       20.07       16.79      4.43 o 
  -5   2  11      177.09      176.66      7.92 o 
  -4   2  11       50.39       47.89      4.75 o 
  -3   2  11       21.02       22.62      4.61 o 
  -2   2  11      263.92      269.87      7.66 o 
  -1   2  11       52.84       55.09      4.95 o 
   0   2  11        6.49       10.53      3.48 o 
   1   2  11        9.36        7.86      3.36 o 
   2   2  11       10.88       16.96      3.97 o 
   3   2  11       47.43       43.06     11.01 o 
  -6   3  11       17.91       18.12      5.46 o 
  -5   3  11        0.73       -2.18      3.69 o 
  -4   3  11       36.45       33.84      4.76 o 
  -3   3  11       11.19       13.77      3.89 o 
  -2   3  11      172.03      166.91      8.99 o 
  -1   3  11       68.78       72.15      5.15 o 
   0   3  11        2.38        3.73      3.53 o 
   1   3  11        1.99       -3.30      3.66 o 
   2   3  11       20.72       20.42      4.04 o 
   3   3  11        6.52       -8.51      9.09 o 
  -6   4  11       51.87       71.33      6.76 o 
  -5   4  11       23.33       22.09      4.34 o 
  -4   4  11       81.37       96.47      5.57 o 
  -3   4  11       62.91       54.03      4.75 o 
  -2   4  11      252.51      271.58      7.70 o 
  -1   4  11        3.51        3.25      3.42 o 
   0   4  11      182.33      191.22      6.94 o 
   1   4  11        8.35       11.58      3.98 o 
   2   4  11       28.81       28.96      5.03 o 
   3   4  11        4.19        9.83     10.28 o 
  -6   5  11       33.90       41.88      7.81 o 
  -5   5  11        3.77        8.31      4.22 o 
  -4   5  11       62.52       66.76      5.92 o 
  -3   5  11       45.09       44.21      4.68 o 
  -2   5  11       15.73       15.71      3.80 o 
  -1   5  11       78.64       86.44      4.92 o 
   0   5  11        0.35        4.56      3.84 o 
   1   5  11        5.62       10.38      4.12 o 
   2   5  11        5.27        1.53      5.59 o 
   3   5  11        3.44        3.89      9.76 o 
  -6   6  11        1.59       -4.21      8.61 o 
  -5   6  11        1.29       -0.59      4.87 o 
  -4   6  11        7.75        9.01      4.70 o 
  -3   6  11       23.77       18.74      5.03 o 
  -2   6  11       23.00       18.33      4.45 o 
  -1   6  11       23.90       29.05      3.83 o 
   0   6  11       10.60       10.83      3.54 o 
   1   6  11       50.84       50.37      5.21 o 
   2   6  11        5.25        5.48      6.27 o 
  -5   7  11      110.33      133.90     14.96 o 
  -4   7  11        2.24        3.39      4.91 o 
  -3   7  11      216.64      204.10     13.82 o 
  -2   7  11       40.73       47.06      4.81 o 
  -1   7  11      202.50      205.15      7.44 o 
   0   7  11        2.07        4.48      3.87 o 
   1   7  11       34.71       40.03      5.68 o 
   2   7  11       29.86       26.81      9.60 o 
  -5   8  11        2.43       -5.23      8.89 o 
  -4   8  11        5.43        4.21      5.08 o 
  -3   8  11        0.09       -4.81      6.20 o 
  -2   8  11       16.34       16.38      4.22 o 
  -1   8  11        0.17        1.36      3.89 o 
   0   8  11        1.67       -3.81      3.81 o 
   1   8  11        9.33       12.23      5.24 o 
  -4   9  11       24.43       40.91     10.95 o 
  -3   9  11        6.41       16.97      5.11 o 
  -2   9  11        0.86       -2.94      3.93 o 
  -1   9  11        2.33        0.01      3.98 o 
   0   9  11       10.00       13.48      5.03 o 
  -3  10  11       58.14       78.03     12.27 o 
  -2  10  11       89.94      118.47      9.45 o 
  -1  10  11        6.22       11.58      5.34 o 
   0  10  11       64.26       85.85     13.33 o 
  -2  11  11        1.64       -2.92      8.73 o 
  -1  11  11       30.18       36.35     11.56 o 
  -4   0  12       45.12       60.12      7.99 o 
  -3   0  12       23.68       20.12      6.56 o 
  -2   0  12      102.07      123.64     17.36 o 
  -1   0  12       92.64       96.91     12.23 o 
   0   0  12      358.49      378.13     18.56 o 
   1   0  12       55.71       71.41     11.59 o 
  -5   1  12        1.27        5.94      9.34 o 
  -4   1  12        1.73        2.20      4.12 o 
  -3   1  12        7.89       11.47      4.33 o 
  -2   1  12      267.46      247.79      8.04 o 
  -1   1  12       28.09       26.19      5.82 o 
   0   1  12        4.72        3.83      4.28 o 
   1   1  12       16.46       19.64      5.37 o 
   2   1  12       14.13        8.03     10.31 o 
  -5   2  12        1.89        1.70      9.95 o 
  -4   2  12        0.32        4.96      4.31 o 
  -3   2  12        8.79        5.76      4.22 o 
  -2   2  12       17.78        8.30      4.20 o 
  -1   2  12       49.29       46.80      5.76 o 
   0   2  12       20.48       15.90      4.57 o 
   1   2  12        0.14       -4.39      4.39 o 
  -5   3  12       23.96       32.94     11.69 o 
  -4   3  12        8.15        0.34     12.96 o 
  -3   3  12        6.49       10.77      4.62 o 
  -2   3  12        0.01        0.93      4.06 o 
  -1   3  12        4.91        4.10      4.10 o 
   0   3  12       47.88       59.02      6.16 o 
   1   3  12       44.86       39.77      8.37 o 
  -5   4  12      100.55      127.80     15.09 o 
  -4   4  12        4.09       -4.69      9.25 o 
  -3   4  12        2.41        2.45      4.23 o 
  -2   4  12       11.25       20.13      4.41 o 
  -1   4  12       21.75       18.83      4.48 o 
   0   4  12        0.21       -0.53      4.77 o 
   1   4  12        0.59        0.74      9.34 o 
  -4   5  12       12.24       -3.82      8.64 o 
  -3   5  12       18.98       24.66      9.22 o 
  -2   5  12       36.67       42.38      6.16 o 
  -1   5  12       38.14       38.30      6.05 o 
   0   5  12        0.75        1.22      6.02 o 
   1   5  12       48.46       39.59     11.17 o 
  -1   6  12        1.76       -5.20      8.38 o 
   0   6  12        0.05       -7.80      7.80 o 
                                                 
